# Supplementary material for: Drug resistance in diploid yeast is acquired through dominant alleles, haploinsufficiency, gene duplication and aneuploidy
Source: PLoS Genet. 2021 Sep 23;17(9):e1009800. doi: 10.1371/journal.pgen.1009800 (PMC8460028; doi:10.1371/journal.pgen.1009800)
Supplement: S1 Table — Transcripts per million mapped reads (tpm) is provided for 5917 yeast open reading frames. Samples S72-S83 are triplicate datasets from wild type diploid cells (MSY1527) and DS10 cells (chromosome 4 monosomy) washed off plates and grown for two hours in SC media with 2% glucose or in the same media with 0.1% 2DG. Samples S132-S147 are quadruplicate datasets from wild type diploid cells (MSY1527) and DS14 cells (chromosome 1 monosomy and chromosome 8 tetrasomy) grown to mid-log in SC media with 2% glucose and two hours after addition of 2DG to 0.1%. (XLSX) [file pgen.1009800.s004.xlsx]

## Sheet: ReadMe
RNAseq datasets
Strain	Growth Media	Sample Names	Mean	Date
MSY1527	SC+2%glucose	S72, S73, S74	M21	2019-11-20
MSY1527	SC+2%glucose +0.1% 2DG	S75, S76, S77	M22	2019-11-20
DS10	SC+2%glucose	S78, S79, S80	M23	2019-11-20
DS10	SC+2%glucose +0.1% 2DG	S81, S82, S83	M24	2019-11-20
MSY1527	SC+2%glucose	S132, S133, S134, S135	M41	2020-06-22
MSY1527	SC+2%glucose +0.1% 2DG	S136, S137, S138, S139	M42	2020-06-22
DS14	SC+2%glucose	S140, S141, S142, S143	M43	2020-06-22
DS14	SC+2%glucose +0.1% 2DG	S144, S145, S146, S147	M44	2020-06-22
Transcripts per million mapped reads (tpm) for each gene is shown

## Sheet: RNAseq
ORF	Gene	S72	S73	S74	M21	S75	S76	S77	M22	S78	S79	S80	M23	S81	S82	S83	M24	S132	S133	S134	S135	M41	S136	S137	S138	S139	M42	S140	S141	S142	S143	M43	S144	S145	S146	S147	M44
Q0045	COX1	0.337338	0.331087	0.292875	0.320433	0.513973	0.328238	0.64769	0.496634	1.1627	0.915975	0.731253	0.936643	0.612928	0.763159	0.942021	0.772703	0	0.0120079	0.070307	0	0.0205787	0.0493448	0.0167928	0.115019	0.113985	0.0737854	0.061348	0.0884513	0.0106377	0.0647247	0.0562904	0.0268357	0.160604	0.0450568	0.305678	0.134544
Q0050	AI1	0.232297	0.292236	0.124627	0.216387	0.497316	0.435409	0.476067	0.469597	1.27609	1.51555	0.282326	1.02466	0.240144	0.643478	0.752183	0.545268	0.0497864	0.0506368	0.0256248	0.0833107	0.0523397	0.116537	0.162595	0.128776	0.113563	0.130368	0.0545209	0.0905207	0.0870924	0.0339687	0.0665257	0.0690599	0.0948963	0.156068	0.28189	0.150479
Q0055	AI2	0.229201	0.144331	0.143089	0.172207	0.461468	0.448395	0.595808	0.50189	0.618572	0.721662	0.183657	0.507964	0.164826	0.398192	0.414916	0.325978	0.0208231	0.0352353	0.00680349	0.020326	0.020797	0.0530738	0.0557856	0.047128	0.0664967	0.055621	0.0266039	0.0815449	0.0392283	0.0132602	0.0401593	0.0980312	0.0854866	0.0415387	0.0872269	0.0780708
Q0060	AI3	0.0153878	0.031348	0.0759016	0.0408791	0.0753652	0	0.0339477	0.0364376	0.0173166	0.062242	0.0490314	0.0428633	0.0178835	0	0	0.00596117	0	0	0	0	0	0	0	0	0.0238012	0.0059503	0	0	0.0277449	0	0.00693622	0	0	0	0	0
Q0065	AI4	0.0505558	0.0492642	0.0874922	0.0624374	0.0599699	0.0932543	0.0869685	0.0800642	0.227575	0.201772	0.0656618	0.165003	0.0371364	0.113518	0.0888756	0.0798433	0.0216532	0	0	0	0.0054133	0	0	0	0	0	0.0518451	0	0	0	0.0129613	0.0507279	0.0349343	0.0215974	0	0.0268149
Q0070	AI5_ALPHA	0.0172947	0.0282816	0	0.0151921	0	0	0.0150765	0.0050255	0.0606032	0	0	0.0202011	0	0.0358563	0.0339813	0.0232792	0	0	0	0	0	0	0	0	0	0	0	0	0	0	0	0	0	0	0	0
Q0075	AI5_BETA	0.0534228	0	0	0.0178076	0.0199993	0	0.0566945	0.0255646	0	0	0	0	0	0.0575191	0.0379086	0.0318092	0	0	0	0	0	0	0	0	0	0	0	0	0	0	0	0	0.071627	0.0174021	0	0.0222573
Q0080	ATP8	0	0	0	0	0	0	0	0	0	0	0	0	0	0	0	0	0	0	0	0	0	0	0	0	0	0	0	0	0	0	0	0	0	0	0	0
Q0085	ATP6	0.274959	0.099795	0.227189	0.200648	0.11229	0.191977	0.132635	0.145634	0.257833	0.327736	0.107374	0.230981	0.313651	0.349867	0.266058	0.309859	0.097961	0.0695832	0.0661761	0.0717168	0.0763593	0.107007	0	0.0277138	0.0782074	0.0532321	0.187734	0.167835	0.0692052	0.0233932	0.112042	0.0432358	0	0.0732812	0	0.0291292
Q0105	COB	0.0558533	0.100949	0	0.0522674	0.342228	0.238725	0.292736	0.29123	0.394735	0.396247	0.198109	0.329697	0.122347	0.192857	0.317455	0.210886	0.0319006	0	0	0	0.00797515	0.0348463	0.0553447	0	0	0.0225477	0.0284767	0	0.060097	0	0.0221434	0.0237318	0.00235096	0.111364	0.13877	0.0690542
Q0110	BI2	0	0.0165243	0	0.0055081	0.0510213	0.122874	0.0599064	0.0779339	0.0187295	0.0686535	0.0196444	0.0356758	0.066252	0.0558407	0.0192741	0.0471223	0	0	0.0129995	0.0140879	0.00677185	0	0	0.0816609	0	0.0204152	0	0	0	0	0	0.0127398	0	0	0	0.00318495
Q0115	BI3	0	0	0	0	0	0	0.0387814	0.0129271	0	0.0148409	0	0.00494697	0	0	0	0	0	0	0	0	0	0	0	0	0	0	0	0	0	0	0	0	0	0	0	0
Q0120	BI4	0.139505	0.0158975	0.106369	0.0872572	0.0774062	0.115904	0.184531	0.125947	0.271443	0.183607	0.107217	0.187422	0.0925059	0.180174	0.167663	0.146781	0	0	0.00845005	0	0.00211251	0	0	0	0	0	0.0431805	0	0	0.0179225	0.0152757	0.0108852	0.0467605	0	0	0.0144114
Q0130	OLI1	1.68605	0.673139	0.681084	1.01342	1.89356	0.493306	2.14717	1.51135	2.70533	2.60744	3.74202	3.01826	1.66687	4.23577	2.27319	2.72528	0.440512	0.312903	0.49597	0.429996	0.419845	1.08268	1.019	0.498496	0.703369	0.825886	0.140701	0.215635	0.622406	0.105195	0.270984	3.01356	5.76449	6.04142	15.2236	7.51077
Q0140	VAR1	0.377147	0.219584	0.301525	0.299419	0.476509	0.362072	0.567012	0.468531	0.684391	0.665665	0.421895	0.59065	0.68118	0.659856	0.485065	0.6087	0.615854	0.437451	0.416032	0.766469	0.558952	0.302725	0.445189	0.41815	0.721115	0.471795	0.393412	0.31654	0.406069	0.382373	0.374599	0.339765	0.426653	0.291776	0.550684	0.40222
Q0160	SCEI	0	0	0.0562199	0.01874	0.0312607	0	0.0295396	0.0202668	0.159507	0.252662	0.059784	0.157318	0.0317518	0.0299692	0.0592546	0.0403252	0	0	0	0.0266204	0.0066551	0	0	0	0	0	0	0	0	0	0	0.0481458	0	0.0544022	0.131814	0.0585905
Q0250	COX2	0.0776276	0.103307	0.156789	0.112575	0.145303	0.113562	0.274605	0.177823	0.593125	0.600246	0.194517	0.462629	0.531308	0.334319	0.495758	0.453795	0	0	0	0	0	0	0	0	0	0	0	0	0.0238802	0.0242164	0.0120242	0.201408	0.312239	0.15172	0.0490147	0.178595
Q0255	Q0255	0	0	0	0	0	0.0143957	0	0.00479857	0	0.0132332	0.0140904	0.00910787	0.014967	0.0141267	0.0139656	0.0143531	0	0	0	0	0	0	0	0	0.0136839	0.00342098	0	0	0.0121088	0	0.0030272	0	0.052775	0.0512877	0.111841	0.0539759
Q0275	COX3	0.143864	0.119659	0.0726428	0.112055	0.16157	0.10523	0.17812	0.148307	0.989293	0.628755	0.180246	0.599431	0.109406	0.0774476	0.331778	0.172877	0	0	0	0.0229312	0.0057328	0	0.027171	0	0	0.00679275	0	0	0.11064	0	0.02766	0.0829469	0.0241109	0.0937256	0.0454185	0.0615505
R0010W	FLP1	468.096	466.825	444.382	459.768	629.617	620.966	617.636	622.74	319.422	307.568	347.677	324.889	356.437	345.006	332.635	344.693	544.408	491.749	473.716	221.209	432.771	615.915	583.944	690.574	295.89	546.581	221.269	193.308	168.967	146.379	182.481	252.451	284.478	213.453	236.452	246.708
R0020C	REP1	785.054	780.991	806.466	790.837	775.031	757.031	755.521	762.528	396.347	416.297	343.858	385.501	304.841	343.296	330.436	326.191	1054.22	971.717	1023.12	430.179	869.809	742.583	729.121	797.78	394.615	666.025	356.771	440.806	302.788	286.028	346.598	363.235	444.487	347.132	314.728	367.396
R0030W	RAF1	678.787	659.884	641.694	660.122	844.88	827.695	833.519	835.365	420.323	381.35	475.194	425.622	459.081	430.812	409.74	433.211	432.033	399.042	423.354	198.345	363.193	767.833	731.617	784.296	418.827	675.643	214.489	240.964	180.909	172.154	202.129	415.087	483.756	349.039	355.173	400.764
R0040C	REP2	615.259	629.893	631.351	625.501	1097.14	1092.39	1086.44	1091.99	400.6	397.234	421.225	406.353	443.392	460.221	474.605	459.406	951.083	850.21	885.475	327.673	753.61	1114.94	1097.39	1144.67	541.376	974.594	380.371	388.936	280.256	229.439	319.75	510.846	579.567	421.702	411.468	480.896
YAL001C	TFC3	13.7441	13.7232	15.1346	14.2006	15.4124	15.5341	15.5143	15.4869	17.5082	16.7179	13.887	16.0377	11.6627	12.5797	13.2296	12.4907	19.8869	17.6722	18.721	18.1151	18.5988	18.6097	17.2584	20.1342	19.3226	18.8312	7.80831	12.2946	12.0057	12.1699	11.0696	7.32444	9.18253	10.3655	9.75679	9.15732
YAL002W	VPS8	15.629	16.407	16.3346	16.1235	16.9343	16.7039	16.701	16.7797	14.9629	15.1319	14.7934	14.9627	14.5653	15.0849	15.7641	15.1381	17.705	16.4145	14.9673	16.6164	16.4258	17.4718	17.2842	17.5525	17.5412	17.4624	6.20124	8.75024	9.0571	9.24186	8.31261	8.62188	9.92069	10.7583	11.5496	10.2126
YAL003W	EFB1	649.112	651.389	650.248	650.25	813.423	795.622	838.347	815.797	999.26	1154.21	390.395	847.955	942.939	1037.49	945.505	975.311	2059.32	2200.96	2307.58	2308.9	2219.19	1148.53	1195.96	1131.11	1100.66	1144.07	1282.4	1037.24	942.818	1130.46	1098.23	640.958	661.129	650.001	613.469	641.389
YAL005C	SSA1	1473.97	1486.46	1826.04	1595.49	1837.6	1820.8	2127.5	1928.63	1462.32	1039.18	3095.97	1865.82	1718.36	1324.92	2071.55	1704.94	340.198	303.323	336.307	411.864	347.923	1828.92	1695.72	1636.48	1779.81	1735.23	186.205	648.04	618.624	710.648	540.879	945.741	1173.19	1147.82	991.132	1064.47
YAL007C	ERP2	111.603	109.335	109.414	110.117	324.808	314.417	328.166	322.464	141.262	144.187	109.186	131.545	261.734	314.402	305.775	293.97	315.62	267.624	260.842	271.625	278.928	385.236	397.902	423.668	390.445	399.313	119.956	138.279	155.826	135.491	137.388	195.006	195.82	210.371	244.362	211.39
YAL008W	FUN14	189.734	190.047	202.82	194.2	207.401	205.914	230.287	214.534	212.04	179.381	344.425	245.282	183.947	181.649	223.609	196.402	84.2356	66.2211	68.1301	71.5432	72.5325	203.637	194.358	224.503	206.113	207.153	34.6345	63.0488	79.3761	63.094	60.0384	91.6025	111.36	116.861	111.022	107.711
YAL009W	SPO7	17.2724	18.0379	18.4275	17.9126	25.0969	25.4781	27.2167	25.9306	23.6347	24.3786	18.6831	22.2321	24.5788	24.7598	27.4306	25.5897	32.8659	30.9645	27.7057	27.2285	29.6912	27.795	28.8071	32.148	28.3111	29.2653	13.5169	14.1221	16.863	14.4804	14.7456	14.1381	18.0724	17.734	19.9811	17.4814
YAL010C	MDM10	19.5775	19.3277	20.6696	19.8583	25.7172	29.0709	26.4428	27.077	24.262	26.7106	25.5065	25.493	25.8639	29	25.1739	26.6793	30.7612	28.9009	24.6432	25.9993	27.5761	32.2469	30.4939	35.2687	35.5809	33.3976	13.163	13.7415	13.9035	14.2048	13.7532	13.0076	15.414	16.5963	16.8446	15.4656
YAL011W	SWC3	6.15309	6.48313	7.75501	6.79708	12.4584	13.3733	14.1395	13.3237	13.0838	12.461	8.80343	11.4494	11.2593	12.8601	10.5164	11.5453	21.2676	19.7338	19.8294	18.711	19.8854	18.4261	19.9979	20.7156	20.8023	19.9855	10.6654	9.60844	10.364	8.98104	9.90472	9.58542	12.237	11.634	12.2576	11.4285
YAL012W	CYS3	130.568	118.287	125.041	124.632	356.194	322.257	350.81	343.087	306.933	359.256	168.892	278.36	314.426	334.911	324.311	324.549	374.578	397.369	396.303	410.328	394.644	425.792	394.611	388.308	377.141	396.463	187.159	161.259	177.522	192.716	179.664	188.834	237.497	230.835	237.441	223.652
YAL013W	DEP1	58.2486	58.7692	59.6497	58.8892	39.4826	43.0912	39.3715	40.6484	72.911	70.681	61.9901	68.5274	38.6424	35.9248	33.4134	35.9935	79.8912	77.8253	66.9631	66.4472	72.7817	58.4596	60.3257	63.9143	56.0671	59.6917	28.8677	33.1593	28.7857	28.4114	29.806	22.4397	28.2161	27.2551	25.2171	25.782
YAL014C	SYN8	51.34	53.1968	54.4152	52.984	75.5931	74.966	69.7041	73.4211	55.5765	55.1911	54.6973	55.155	56.6211	60.1773	55.0791	57.2925	66.8186	67.0111	68.4648	67.4365	67.4327	81.4523	81.9797	76.8542	72.6645	78.2377	23.3951	26.9277	28.8882	27.1531	26.591	33.1854	37.4345	35.7335	37.2814	35.9087
YAL015C	NTG1	27.0979	26.1391	28.4261	27.221	35.3438	36.2999	36.3917	36.0118	34.326	31.44	32.2311	32.6657	29.8206	32.6349	31.3284	31.2613	27.5782	26.4389	24.6326	25.1512	25.9502	58.5219	54.559	56.6996	52.5502	55.5827	13.0265	16.9424	16.185	16.5743	15.6821	23.4762	21.985	24.5358	22.5179	23.1287
YAL016W	TPD3	126.976	131.892	131.758	130.209	104.878	109.227	109.377	107.827	130.352	132.849	153.607	138.936	103.847	109.009	108.319	107.058	90.3818	87.5906	81.4931	86.8899	86.5888	93.6097	88.8237	90.5112	88.2909	90.3089	37.5917	43.8782	43.8948	46.6831	43.0119	39.1209	41.1903	40.2646	45.9772	41.6382
YAL017W	PSK1	37.0652	37.6558	38.7645	37.8285	18.4358	18.81	19.7074	18.9844	42.46	36.4834	54.9675	44.637	20.0602	19.8324	20.9032	20.2653	16.3125	15.3141	15.1254	16.5902	15.8355	15.6925	14.9196	15.8065	16.8346	15.8133	6.06827	15.1656	10.9118	15.0033	11.7872	8.1256	9.33231	10.3982	9.81849	9.41865
YAL018C	LDS1	0.761334	0.701435	0.453428	0.638732	1.42506	1.32794	1.80237	1.51846	1.25291	0.866304	1.78195	1.30039	1.2693	1.45026	1.20515	1.30824	0.344272	0.271713	0.275636	0.429402	0.330256	0.898372	1.34941	0.86575	1.01797	1.03288	0.562026	0.299599	0.396347	0.310581	0.392138	0.827267	0.726313	0.743998	1.14632	0.860974
YAL019W	FUN30	3.29892	4.26825	4.52785	4.03167	13.3998	13.3414	13.13	13.2904	8.9986	11.8515	3.69675	8.18228	12.8589	15.2827	15.5268	14.5561	33.4352	34.0666	31.2875	31.88	32.6673	19.7622	22.4178	20.9913	18.5544	20.4314	21.0793	10.2267	12.1632	11.5539	13.7558	9.6526	10.3578	10.9952	10.9934	10.4998
YAL020C	ATS1	20.4808	20.8025	21.2977	20.8603	26.4826	25.0374	22.623	24.7143	33.7165	29.9776	26.1196	29.9379	32.1049	28.9307	27.5886	29.5414	33.7418	32.5211	29.9386	27.8986	31.025	26.6612	27.5833	31.9844	26.0999	28.0822	13.0208	14.3007	11.5829	13.4189	13.0808	12.5321	13.8255	12.358	12.8417	12.8893
YAL021C	CCR4	47.3368	46.6549	44.8318	46.2745	35.2767	36.1931	33.1503	34.8734	61.3066	59.7421	56.5672	59.2053	46.3665	43.631	41.0163	43.6713	69.6777	72.5812	66.4935	65.3444	68.5242	51.7991	49.4783	50.8314	48.7124	50.2053	30.9442	30.4762	32.5258	30.0259	30.993	19.5281	24.3057	24.3628	25.0299	23.3066
YAL022C	FUN26	22.7627	25.6828	24.0111	24.1522	27.372	26.0475	24.6755	26.0317	47.1474	46.6372	38.7354	44.1733	34.6302	39.8368	34.4326	36.2999	38.4004	40.7057	36.3661	39.7758	38.812	38.2583	41.8199	39.859	37.6553	39.3981	19.7467	18.5972	20.4789	18.8702	19.4232	17.8197	20.0357	19.0982	20.8473	19.4502
YAL023C	PMT2	88.3487	83.2943	84.8995	85.5142	293.291	287.177	279.062	286.51	101.476	111.108	64.3287	92.3042	285.89	308.185	314.138	302.738	204.362	217.762	205.413	209.008	209.136	316.22	316.566	303.627	295.995	308.102	83.3034	87.4453	95.6948	91.5395	89.4958	123.122	139.873	133.211	145.797	135.501
YAL024C	LTE1	2.12568	2.24645	2.22666	2.1996	3.81968	4.23006	4.34807	4.1326	3.38207	4.22475	1.65166	3.08616	3.8892	4.09717	4.41422	4.13353	7.19128	8.93793	8.18397	8.64197	8.23879	4.02357	4.07609	4.08048	3.63402	3.95354	4.13211	4.7056	4.69279	4.31418	4.46117	1.82757	2.42252	2.88783	3.16595	2.57597
YAL025C	MAK16	12.6261	16.886	18.3056	15.9392	27.8218	27.0431	22.4649	25.7766	44.6299	64.386	3.53523	37.517	30.1128	38.5842	24.7049	31.134	306.486	299.182	259.49	234.39	274.887	123.823	121.026	128.715	134.983	127.137	166.966	61.8338	76.4128	50.6582	88.9677	52.3457	48.6904	49.1507	49.7869	49.9934
YAL026C	DRS2	12.7473	13.0009	13.4176	13.0553	21.4171	22.3194	20.9554	21.564	20.261	20.6462	16.6977	19.2016	21.6074	24.3001	25.0105	23.6393	20.9222	21.1394	19.4571	19.7043	20.3057	25.0105	24.8546	27.12	25.9852	25.7426	9.83932	10.8413	11.6907	11.0655	10.8592	11.1352	12.7027	13.2083	14.5547	12.9002
YAL027W	SAW1	31.2051	28.2761	31.0378	30.173	38.4694	36.8209	36.5619	37.2841	33.2074	30.5226	37.9297	33.8866	36.4727	35.8661	36.7232	36.354	33.7789	29.8986	32.5905	30.6969	31.7412	40.0547	38.1701	38.8022	37.9729	38.75	14.4889	17.593	15.8059	17.1651	16.2632	22.5504	21.534	21.6053	23.7095	22.3498
YAL028W	FRT2	21.1698	22.0493	23.3107	22.1766	12.8111	13.3219	15.6583	13.9304	21.5891	19.1044	30.9137	23.8691	12.4403	11.0135	13.7184	12.3907	9.45071	7.68435	7.20516	8.51119	8.21285	11.4219	12.5829	12.5569	11.3616	11.9808	3.21204	7.28335	4.09041	7.76112	5.58673	5.91121	7.85826	8.2979	8.10845	7.54396
YAL029C	MYO4	11.055	11.9305	13.2698	12.0851	16.5784	17.1727	16.2782	16.6764	18.6977	21.9306	13.177	17.9351	19.1663	20.5189	19.8652	19.8501	31.6972	32.5091	28.4712	28.3323	30.2524	26.7902	27.9335	26.6722	26.4924	26.9721	14.067	12.0074	14.4671	12.2631	13.2012	10.9387	12.8453	12.8209	14.0002	12.6513
YAL030W	SNC1	222.041	212.498	213.478	216.006	236.132	222.666	255.906	238.235	283.302	255.664	373.819	304.262	239.411	245.378	247.341	244.043	116.152	107.258	109.181	96.7434	107.334	237.365	243.903	272.246	306.769	265.071	59.3276	103.922	96.3799	83.9346	85.891	140.14	137.402	154.162	143.8	143.876
YAL031C	GIP4	25.2447	25.8267	25.9056	25.659	22.9774	23.403	23.8319	23.4041	29.2808	25.4772	33.9566	29.5715	22.8463	22.0024	22.3211	22.3899	22.1899	20.8675	19.3945	20.6364	20.7721	21.9989	21.7179	20.9831	25.0036	22.4259	9.31003	12.6438	11.7005	14.2278	11.9705	11.02	13.8494	14.5833	14.7997	13.5631
YAL032C	PRP45	24.9149	23.7439	21.8006	23.4865	27.4421	29.2432	31.0612	29.2488	30.566	29.9705	27.4673	29.3346	24.9273	27.1817	25.2153	25.7748	35.1317	29.2481	27.6407	25.4269	29.3619	25.5839	28.421	24.6685	24.0678	25.6853	12.4956	15.1648	12.2223	12.317	13.0499	13.673	15.981	15.288	15.1461	15.022
YAL033W	POP5	24.462	25.3199	25.5391	25.107	41.9832	38.6381	39.3791	40.0001	43.1147	50.6545	31.8115	41.8602	43.7662	50.8517	50.8167	48.4782	81.5491	69.0465	67.7862	61.9339	70.0789	50.21	57.3153	55.1166	53.3247	53.9916	37.0798	32.0033	27.5922	26.7641	30.8599	29.0596	26.7768	23.6356	26.3395	26.4529
YAL034C	FUN19	142.191	136.009	142.604	140.268	125.109	123.186	122.326	123.54	154.272	116.24	233.844	168.119	96.7065	82.9644	100.577	93.416	40.4571	37.5733	33.2002	38.552	37.4457	59.312	60.9353	57.6425	68.955	61.7112	17.2295	26.8548	16.0632	29.4396	22.3968	37.659	41.5988	44.2359	41.0123	41.1265
YAL034W-A	MTW1	6.93922	6.63837	6.24655	6.60805	11.2293	11.6271	11.6462	11.5009	13.3905	15.339	4.66646	11.132	9.81243	10.9324	10.0054	10.2501	23.7848	21.8062	21.5015	22.4325	22.3813	19.7171	18.3398	19.1973	20.9713	19.5564	10.1015	14.8433	14.097	12.1377	12.7949	10.4113	9.8983	12.8475	12.4725	11.4074
YAL035W	FUN12	50.4888	55.7401	53.7505	53.3265	53.6032	54.2671	50.6137	52.828	100.838	111.2	52.4896	88.1759	76.2359	88.4768	67.7686	77.4938	178.928	184.039	178.853	174.42	179.06	105.83	104.473	108.069	111.163	107.384	101.554	74.3593	72.9969	70.2095	79.7799	48.0435	46.5255	44.6209	47.1979	46.5969
YAL036C	RBG1	9.18139	12.1392	12.3341	11.2182	27.8924	26.7259	22.7593	25.7925	32.3296	41.6446	11.1404	28.3715	32.0614	39.3214	30.4057	33.9295	100.837	109.49	101.829	102.73	103.722	65.8665	69.8767	67.7632	65.8203	67.3317	56.142	17.8424	25.577	21.4894	30.2627	27.1361	24.8712	24.4533	25.1517	25.4031
YAL037C-A	YAL037C-A	21.3626	28.7383	22.5116	24.2042	53.1991	32.6101	48.2988	44.7027	35.1286	46.8384	22.9413	34.9694	100.653	59.0015	62.2829	73.9791	0	0	2.45897	2.66485	1.28096	0	0	2.05957	0	0.514892	0	0	1.71435	0	0.428588	0	0	0	0	0
YAL037W	YAL037W	7.6633	8.27608	9.35029	8.42989	35.1588	36.6291	37.097	36.295	13.4098	14.7021	10.6959	12.9359	30.003	28.4487	41.247	33.2329	9.66351	10.027	10.0054	9.73338	9.85732	33.1423	34.1607	29.7778	30.9352	32.004	5.20478	4.93908	6.35834	5.0678	5.3925	8.71829	10.9634	10.1819	10.7611	10.1562
YAL038W	CDC19	3462.2	3602.76	3924.96	3663.31	9769.93	10340.5	9562.86	9891.1	2912.59	3100.57	1601.36	2538.17	8598.61	7577.16	8883.69	8353.15	6451.64	6754.51	6176.26	6407.69	6447.52	11762.8	10852.9	11080.1	10755.9	11112.9	2500.52	2434.37	2720.48	2471.14	2531.63	3963.98	4306.16	3923.1	4012.03	4051.32
YAL039C	CYC3	231.406	216.75	218.897	222.351	62.1775	58.3498	51.2732	57.2668	262.19	200.96	202.21	221.787	92.7761	90.5104	61.481	81.5892	82.7858	72.3091	68.3878	70.4217	73.4761	63.1524	60.374	67.8428	62.3663	63.4339	38.5075	44.8483	46.7124	45.4627	43.8827	30.7318	39.5901	39.7865	34.4272	36.1339
YAL040C	CLN3	28.5064	28.79	33.2942	30.1969	19.9024	21.0908	17.8192	19.6041	59.6829	55.518	26.7184	47.3064	29.2974	32.1835	22.9254	28.1354	78.0593	74.3901	63.8707	75.0633	72.8458	29.6144	31.225	29.812	31.0754	30.4317	43.7301	46.7556	44.5458	49.6457	46.1693	13.854	29.9198	37.2395	31.4452	28.1146
YAL041W	CDC24	10.4141	11.2216	11.905	11.1802	16.3583	17.6678	18.6153	17.5471	16.4175	18.0987	12.8271	15.7811	16.8981	19.6183	21.3023	19.2729	30.9639	31.9945	29.5777	30.008	30.636	23.9515	26.1072	25.6533	26.51	25.5555	14.8716	15.344	17.1035	15.3553	15.6686	11.6228	15.2024	17.197	17.4051	15.3568
YAL042W	ERV46	135.482	140.986	131.416	135.961	238.456	235.761	226.747	233.655	184.649	200.788	140.345	175.261	261.013	261.556	280.716	267.762	243.785	244.764	227.579	232.862	237.248	333.88	341.889	350.304	319.576	336.412	109.961	103.655	101.2	96.294	102.778	124.347	134.679	123.877	127.918	127.705
YAL043C	PTA1	24.0526	24.5467	25.7104	24.7699	32.1933	34.5282	29.2647	31.9954	36.0057	36.6492	27.6141	33.423	31.6238	31.3208	29.3927	30.7791	44.9134	44.0067	41.1565	40.6342	42.6777	41.7674	39.0064	38.1211	39.5413	39.6091	22.4963	21.6113	23.7591	21.288	22.2887	18.6568	20.1697	20.5678	21.8951	20.3224
YAL044C	GCV3	353.952	353.199	355.175	354.109	147.222	135.359	144.364	142.315	362.263	375.96	265.192	334.472	96.7556	113.051	89.9822	99.9296	273.333	262.824	266.522	281.264	270.986	203.193	205.081	184.74	193.272	196.571	193.829	339.781	595.729	344.42	368.44	87.2276	103.846	87.8774	84.4077	90.8397
YAL044W-A	YAL044W-A	135.046	135.198	132.527	134.257	218.394	208.425	213.601	213.473	147.436	137.647	182.418	155.834	211.799	190.885	197.193	199.959	105.343	106.218	99.8745	105.695	104.283	268.643	273.562	270.599	283.534	274.084	51.9415	57.3178	49.1104	51.7148	52.5211	105.834	124.425	120.918	113.449	116.156
YAL046C	AIM1	45.1473	41.7005	42.8225	43.2234	41.7395	35.5089	38.7797	38.676	54.1016	52.3896	57.3903	54.6272	39.8345	45.1177	39.3595	41.4372	58.1021	48.8364	55.25	51.9441	53.5331	64.2682	72.7131	69.6216	65.3599	67.9907	33.018	36.4865	42.6436	34.6652	36.7033	40.933	45.6495	48.8115	41.5783	44.2431
YAL047C	SPC72	7.79629	8.31136	8.51867	8.20877	13.7134	14.2601	14.1687	14.0474	11.9438	13.0292	9.291	11.4213	10.4859	11.4638	11.5109	11.1535	19.8138	15.8279	14.0204	14.9593	16.1553	13.4785	13.9484	15.2168	13.1551	13.9497	7.75306	6.96898	7.00446	6.48662	7.05328	5.29714	6.49519	7.29211	8.24062	6.83127
YAL048C	GEM1	11.8233	12.9505	12.7683	12.514	14.9343	15.055	14.4446	14.8113	13.5928	15.2891	14.5279	14.4699	13.6552	14.1586	14.0951	13.9696	13.7147	14.4256	13.1093	11.7216	13.2428	17.644	18.2017	15.4995	17.9531	17.3246	5.76764	6.02844	6.88021	5.12285	5.94979	6.65481	8.59943	8.5462	8.08208	7.97063
YAL049C	AIM2	86.2788	88.4652	91.5934	88.7791	103.137	96.4919	95.7744	98.4678	97.5193	95.6375	120.926	104.694	76.0861	75.3467	79.5844	77.0057	71.5712	63.1441	61.1731	54.8577	62.6865	87.0714	83.8292	92.2856	86.6158	87.4505	27.1572	34.1593	38.0664	34.5168	33.4749	45.5121	44.1645	48.0909	45.3058	45.7683
YAL051W	OAF1	15.4917	16.3344	17.305	16.377	19.3415	20.7624	18.8867	19.6635	22.1625	22.3149	20.18	21.5525	20.4323	20.5416	20.3745	20.4495	23.1248	23.3094	19.9868	21.3138	21.9337	18.7206	19.7959	18.7693	19.9096	19.2989	9.07348	9.34589	10.1962	9.76948	9.59626	7.93437	9.19072	9.86982	9.86508	9.215
YAL053W	FLC2	81.0863	87.868	85.4393	84.7979	85.8806	87.8866	84.0709	85.946	122.064	139.967	78.0108	113.347	110.595	132.411	86.3903	109.799	81.8813	74.6662	62.0614	65.3979	71.0017	177.036	188.119	177.262	178.312	180.182	32.689	33.5352	41.0803	33.5894	35.2235	55.1062	60.5594	62.8424	63.2242	60.4331
YAL054C	ACS1	31.4802	32.468	32.0153	31.9878	15.0178	22.6018	16.2558	17.9585	13.6923	11.4125	19.7122	14.939	9.55914	7.49728	7.36634	8.14092	7.10667	5.43202	5.58777	5.5741	5.92514	9.42509	9.98926	9.10177	10.6086	9.78118	3.12978	3.87168	4.22908	4.08896	3.82987	6.67907	7.76585	7.78883	7.57303	7.45169
YAL055W	PEX22	43.9114	40.3353	43.2053	42.484	33.6801	29.064	32.9039	31.8827	49.7661	44.2499	50.1064	48.0408	33.6942	36.7856	32.441	34.3069	34.4328	30.7603	33.3385	33.7547	33.0716	37.3304	41.1044	44.6388	44.2265	41.825	17.6155	25.5174	24.3079	21.9738	22.3536	24.9598	25.1995	26.953	27.9755	26.272
YAL056W	GPB2	35.3771	36.2972	37.0378	36.2374	35.4494	35.0465	34.059	34.8516	37.483	35.4448	35.0629	35.9969	25.2162	26.4631	29.4076	27.029	39.2712	37.0403	36.4148	34.3328	36.7648	37.8837	35.006	37.7686	38.6866	37.3362	15.4261	17.0723	17.6239	17.1456	16.817	15.2266	16.8545	17.071	19.0237	17.0439
YAL058W	CNE1	7.89519	8.38344	8.54448	8.27437	19.9159	19.7805	19.8113	19.8359	16.5046	15.9009	14.7122	15.7059	22.5716	20.7747	24.9097	22.752	21.447	22.7313	20.2509	20.935	21.341	28.7841	31.049	29.8193	30.9868	30.1598	11.3452	9.27171	10.9407	9.64464	10.3006	13.5073	15.5939	13.7363	15.6308	14.6171
YAL059W	ECM1	9.4015	12.8441	9.96753	10.7377	9.36592	9.7668	7.82271	8.98514	25.9531	36.5108	8.82169	23.7619	13.2898	17.2518	8.21164	12.9177	160.385	153.464	133.518	125.072	143.11	32.7592	34.6866	36.2576	38.5035	35.5517	100.09	32.177	27.9029	24.8757	46.2614	19.8544	15.4214	15.933	15.8857	16.7736
YAL060W	BDH1	398.846	377.198	434.12	403.388	246.459	238.039	246.462	243.653	332.602	198.45	850.351	460.468	171.569	133.339	204.157	169.688	68.501	60.3675	67.8568	78.3109	68.7591	161.688	155.518	149.775	154.035	155.254	39.0018	111.437	122.7	126.87	100.002	85.1703	83.7757	76.5379	78.2993	80.9458
YAL061W	BDH2	278.17	279.612	342.358	300.047	214.098	202.631	173.981	196.903	168.883	104.258	365.636	212.926	145.265	119.751	160.712	141.909	38.0969	27.1302	27.1743	31.5521	30.9884	84.478	87.7195	72.0293	72.3091	79.134	11.7377	54.4975	15.4168	50.4565	33.0271	18.6122	15.5199	14.5564	13.2437	15.4831
YAL062W	GDH3	46.5618	44.9738	50.7113	47.4156	40.7667	42.4047	39.7768	40.9827	33.4824	22.5502	41.5913	32.5413	28.4324	25.9289	26.3564	26.9059	15.2561	14.5999	14.4607	13.3468	14.4159	33.0383	28.0607	33.2332	32.0963	31.6071	6.1347	8.41216	9.0957	8.46131	8.02597	14.5583	15.917	15.8803	14.8003	15.289
YAL063C	FLO9	7.05141	6.5994	6.34512	6.66531	17.7106	18.1696	17.0727	17.651	6.90507	6.83457	7.64681	7.12882	7.26443	7.40393	8.0645	7.57762	6.62869	6.36786	6.12964	6.38008	6.37657	11.5639	10.525	11.6558	11.3087	11.2634	2.70312	3.4237	3.25158	2.74402	3.0306	4.23686	5.84392	5.6197	5.62095	5.33036
YAL063C-A	YAL063C-A	3.41561	3.49029	3.94213	3.61601	8.49397	7.58429	7.76741	7.94856	5.40591	7.05383	8.03475	6.8315	6.21546	7.79282	7.098	7.03543	2.70905	2.1884	0.430602	1.47774	1.70145	2.43699	1.84312	2.52464	2.8837	2.42211	0.610785	0.780063	0.75052	1.21774	0.839777	1.40666	1.39021	1.58945	1.54046	1.48169
YAL064C-A	TDA8	4.93228	5.04782	4.96807	4.98272	5.20722	4.74035	4.29625	4.74794	11.34	10.3171	10.0624	10.5732	6.05392	6.91525	6.01326	6.32748	5.05716	5.93216	5.23149	5.33969	5.39013	5.92689	6.86121	5.91271	7.71172	6.60313	0.726118	2.20258	1.77027	2.40046	1.77486	1.60424	2.4221	2.22252	2.66163	2.22762
YAL064W	YAL064W	2.5091	2.42086	2.19604	2.37533	4.69651	4.95527	4.43794	4.69657	5.36792	6.66393	7.18542	6.40576	4.38868	5.22288	5.9645	5.19202	3.44163	3.33713	1.8452	2.63959	2.81589	1.79021	3.88584	2.59643	2.00621	2.56967	3.55954	4.17167	3.70494	2.66128	3.52436	3.47198	4.28922	5.3126	6.09943	4.79331
YAL064W-B	YAL064W-B	1.81524	1.55524	2.03789	1.80279	1.96077	1.61072	1.66311	1.74487	2.99336	4.40697	3.02465	3.47499	2.58782	1.83112	2.2072	2.20871	1.69166	2.50028	2.73615	2.91525	2.46083	3.36737	2.02341	1.68104	1.75622	2.20701	1.33941	1.53654	1.14679	1.12505	1.28695	0.988933	1.50802	2.00568	1.63371	1.53409
YAL065C	YAL065C	1.36032	0.238983	0.423831	0.674378	6.49888	3.79402	5.83854	5.37715	1.05314	1.18849	1.36066	1.20076	2.87452	1.01245	2.3324	2.07312	1.62771	1.37688	0.812196	1.26803	1.2712	3.13382	2.98858	3.89613	4.20158	3.55503	0.392698	0.383765	0.884755	1.12635	0.696892	0.505456	1.36263	1.452	1.227	1.13677
YAL067C	SEO1	2.57271	2.28938	2.78594	2.54934	4.36302	4.57983	4.38597	4.44294	4.33405	4.5226	5.4813	4.77932	5.43339	5.13947	5.48775	5.35354	1.82214	1.46687	1.44975	1.15612	1.47372	2.52118	2.70463	3.25336	2.44607	2.73131	0.814798	0.703655	1.01074	0.86059	0.847446	0.956123	1.56884	1.6256	1.53636	1.42173
YAL067W-A	YAL067W-A	1.96795	1.90125	1.44021	1.7698	4.76086	2.72823	7.73091	5.07333	5.52882	6.49231	5.15387	5.725	5.3063	4.89853	4.57911	4.92798	1.31593	1.41359	1.6281	1.53022	1.47196	3.10095	3.96378	2.67034	2.67895	3.10351	2.67144	2.2705	3.74155	3.80275	3.12156	3.59758	3.11136	4.66081	4.13003	3.87494
YAL068C	PAU8	0	0	0.141579	0.047193	0	0	0.0740153	0.0246718	0.0808792	0.144377	0.151666	0.125641	0.0823177	0	0	0.0274392	0.213572	0.0689229	0.129952	0.278225	0.172668	0	0	0.0770076	0	0.0192519	0.0942208	0	0.205739	0	0.0749899	0	0	0.341961	0	0.0854903
YAR002C-A	ERP1	343.039	343.319	328.09	338.149	1059.11	1031.72	1086.39	1059.07	329.2	370.217	264.869	321.429	736.246	835.988	821.964	798.066	471.908	423.381	438.661	422.971	439.23	942.176	972.115	1032.32	956.768	975.845	192.327	236.579	251.409	216.591	224.226	504.305	440.158	465.217	495.374	476.264
YAR002W	NUP60	28.4458	30.6134	29.3954	29.4849	48.42	54.4047	49.6549	50.8265	42.021	48.4684	26.6376	39.0423	45.9255	50.2296	47.1537	47.7696	83.3303	92.0127	84.012	83.3824	85.6843	77.3671	81.1945	83.7058	84.2979	81.6413	41.7511	37.0957	39.4621	34.8259	38.2837	32.0349	33.3677	34.1006	38.3039	34.4518
YAR003W	SWD1	13.1441	13.9072	15.1787	14.0767	46.9127	48.0287	47.371	47.4375	16.6898	17.4005	12.4041	15.4981	29.5706	33.8766	32.2451	31.8974	35.6832	33.8358	35.0435	32.6501	34.3032	50.4793	52.9355	50.9331	49.0236	50.8429	14.7145	16.2121	18.9984	16.3924	16.5794	24.1894	26.7875	26.2469	28.4983	26.4305
YAR007C	RFA1	32.3305	31.0109	29.5967	30.9794	23.2921	24.5918	24.4029	24.0956	41.4782	45.3308	26.8938	37.9009	16.8055	20.4213	15.7335	17.6534	53.993	51.8214	51.5784	54.0414	52.8586	29.7845	28.3006	27.8968	32.2084	29.5476	24.3582	29.8874	30.0369	29.7317	28.5036	15.3815	17.3297	17.3032	19.624	17.4096
YAR008W	SEN34	7.37256	8.97043	7.16177	7.83492	5.23081	4.77636	5.21605	5.07441	12.7952	19.6871	2.91562	11.7993	2.66985	5.46831	3.2884	3.80885	49.2562	47.4317	43.8494	41.7457	45.5707	12.0735	10.3437	12.3779	12.278	11.7683	22.178	16.5233	16.9343	12.2662	16.9754	6.15347	7.29594	6.99884	8.71168	7.28998
YAR009C	YAR009C	2.32677	2.04587	2.50828	2.29364	62.6917	56.6611	82.2536	67.2021	4.92263	3.96685	2.29403	3.72784	45.0503	48.3791	91.5506	61.66	4.99463	6.08423	5.08192	5.64113	5.45048	103.552	95.536	103.055	87.5025	97.4114	12.5001	12.5969	11.0063	11.8614	11.9912	40.434	71.4661	66.9457	79.5242	64.5925
YAR010C	YAR010C	17.184	9.19581	7.99253	11.4574	33.9924	23.7356	17.443	25.057	16.0084	17.6295	19.6785	17.7721	42.997	15.0244	38.2507	32.0907	12.4771	2.77418	7.19671	12.7203	8.79207	8.01184	6.84715	27.6439	19.6524	15.5388	0	0.0186948	2.26773e-07	3.6142e-07	0.00467385	0.894336	1.19338	3.39906	0.208041	1.4237
YAR014C	BUD14	15.1238	17.5453	16.8682	16.5124	20.2049	22.2628	19.4477	20.6385	26.4427	30.6974	16.1862	24.4421	19.6901	22.0224	19.7704	20.4943	62.7523	62.0204	55.1282	53.1193	58.255	36.2577	36.8541	37.9138	39.6115	37.6593	35.1658	32.9902	30.5209	29.4726	32.0374	17.5783	18.7554	17.4636	19.6243	18.3554
YAR015W	ADE1	193.621	217.875	191.915	201.137	240.967	261.219	253.371	251.852	175.845	235.312	72.9645	161.374	71.8477	93.5442	62.6937	76.0285	250.002	259.993	318.897	242.719	267.903	249.942	278.388	209.081	273.443	252.714	394.283	637.684	831.542	653.487	629.249	89.0327	69.7672	55.8494	63.6001	69.5623
YAR018C	KIN3	16.5605	17.3712	16.984	16.9719	6.90623	7.29615	7.49731	7.23323	23.52	24.3036	11.7027	19.8421	8.90708	11.5789	6.65193	9.04597	32.1562	31.8083	31.3614	31.3339	31.665	12.0146	12.2191	12.1455	11.6037	11.9957	14.858	16.9411	19.4274	15.4716	16.6745	7.28481	9.57745	8.77648	11.391	9.25743
YAR019C	CDC15	10.987	11.5901	11.8707	11.4826	10.8238	12.0479	10.9636	11.2784	16.5933	16.6125	18.1672	17.1243	12.872	12.3027	11.9712	12.382	13.5968	12.8199	9.70131	12.402	12.13	10.7583	11.8823	11.8727	10.8131	11.3316	5.67167	7.17825	5.79817	7.58871	6.5592	5.03209	6.75964	7.3434	7.29296	6.60702
YAR020C	PAU7	17.2719	15.1779	17.0633	16.5044	23.1928	22.8639	24.5059	23.5209	27.7563	17.6093	27.016	24.1272	21.731	17.5855	22.5804	20.6323	10.1166	9.40705	8.28375	7.65258	8.865	21.0969	19.5724	20.0881	19.5796	20.0843	3.76001	7.20313	3.46517	6.14942	5.14443	6.81929	9.43915	8.25583	7.64577	8.04001
YAR023C	YAR023C	20.5254	17.8784	20.537	19.6469	28.2403	25.3039	27.2482	26.9308	22.7429	19.7083	25.0925	22.5146	20.3035	20.9576	20.2348	20.4986	14.2847	12.4396	11.4629	11.988	12.5438	25.0066	23.9889	25.822	23.1837	24.5003	5.21439	5.52137	5.10257	4.3947	5.05826	8.4499	11.4623	11.3613	9.11022	10.0959
YAR027W	UIP3	256.248	262.624	267.241	262.038	218.561	221.261	211.06	216.961	258.81	232.274	310.279	267.121	250.829	215.598	221.008	229.145	77.1783	67.0507	66.6056	69.3462	70.0452	175.164	177.899	174.983	176.545	176.148	31.9156	49.7408	46.4698	54.4962	45.6556	75.0834	76.7203	79.1824	82.5156	78.3754
YAR028W	YAR028W	48.2435	53.2322	62.1359	54.5372	160.483	166.681	146.708	157.957	65.7796	73.2885	49.4662	62.8448	124.974	108.372	143.197	125.514	64.2008	56.1066	57.7147	53.2533	57.8188	156.212	151.458	140.714	147.864	149.062	20.5147	16.0153	17.3961	15.5733	17.3748	38.5788	43.2813	40.777	40.7917	40.8572
YAR029W	YAR029W	17.7642	14.231	19.9461	17.3138	82.4271	77.449	89.2995	83.0585	29.0659	29.5858	20.3321	26.3279	61.5918	62.4121	94.9138	72.9726	37.3283	35.0278	36.4068	38.002	36.6912	66.2911	57.3449	52.6078	57.8959	58.5349	10.533	8.74394	10.462	8.53123	9.56754	17.5869	27.2648	26.9532	30.2181	25.5057
YAR031W	PRM9	7.00771	7.44856	8.34929	7.60185	53.6343	56.8779	52.0199	54.1774	15.6922	13.9927	16.0979	15.2609	31.6956	26.6539	40.8014	33.0503	13.3133	11.2306	10.945	10.9409	11.6075	41.9884	44.695	41.4777	41.3352	42.3741	5.99241	4.98872	3.90754	3.87318	4.69046	10.0258	11.771	10.0809	14.9102	11.697
YAR033W	MST28	17.6265	18.2591	19.7525	18.546	43.3658	40.1395	40.0275	41.1776	19.5488	20.0115	17.9713	19.1772	31.5828	27.1	31.5801	30.0876	30.013	23.9423	25.3291	25.6575	26.2355	57.6795	49.2101	50.1293	52.4409	52.365	8.34078	8.49998	8.22433	6.63455	7.92491	16.0316	15.6482	18.6706	16.8294	16.795
YAR035C-A	YAR035C-A	30.2526	17.6138	12.7298	20.1987	19.8193	16.5962	21.4035	19.273	54.8979	73.7371	59.562	62.7323	25.8823	35.2866	10.7336	23.9675	0	2.33932	0	7.23315	2.39312	0	0	5.59027	7.88778	3.36951	3.15572	0	4.65322	0	1.95223	4.36064	0	0	0	1.09016
YAR035W	YAT1	10.6505	10.108	12.0991	10.9525	8.12689	9.58383	10.2016	9.30411	19.6767	15.4463	29.8844	21.6691	11.8761	7.33285	10.4396	9.88285	4.17048	4.11438	3.54511	3.66383	3.87345	3.57803	3.0851	3.74605	3.27402	3.4208	2.1091	2.16058	1.79231	1.87564	1.98441	2.00173	1.86373	1.9412	2.07455	1.9703
YAR042W	SWH1	30.7527	33.024	34.7556	32.8441	22.7584	23.7081	20.1789	22.2151	44.0295	44.4023	37.3768	41.9362	32.7519	31.9249	27.1546	30.6105	36.2632	38.8402	34.0048	35.0206	36.0322	30.9552	32.4557	29.6486	31.725	31.1961	19.0671	21.4827	20.1236	21.031	20.4261	16.8177	17.0801	17.5269	15.6757	16.7751
YAR050W	FLO1	3.11437	3.77702	3.75957	3.55032	3.95632	3.44596	3.47129	3.62452	5.97871	5.616	6.44412	6.01294	5.08066	5.23811	5.96479	5.42785	3.81381	4.0645	4.13591	4.11647	4.03267	3.84627	3.30409	3.60646	3.41869	3.54388	1.6671	1.83378	1.858	1.75968	1.77964	1.45589	2.24068	2.35587	2.03085	2.02082
YAR064W	YAR064W	7.15489	7.88762	7.6579	7.5668	6.62517	5.92755	4.36011	5.63761	10.7761	15.031	8.88749	11.5649	11.1342	8.448	7.42981	9.004	15.8591	14.0125	12.5982	11.2095	13.4198	5.37344	6.33711	3.24402	7.53736	5.62298	7.76157	5.68087	2.87833	4.71628	5.25926	1.66689	2.75767	4.17167	3.83788	3.10853
YAR066W	YAR066W	6.15724	4.46993	5.39123	5.33947	2.78891	4.04485	1.94069	2.92482	6.0255	5.60883	3.63773	5.09069	4.73917	7.83098	2.64704	5.0724	13.0016	8.37024	9.05408	8.99981	9.85643	2.33492	2.16952	5.39101	2.01362	2.97727	3.65507	1.66388	2.02668	1.92984	2.31887	2.0417	1.32301	3.19303	1.23915	1.94922
YAR068W	YAR068W	7.42022	8.30642	8.66047	8.12904	6.89968	5.46019	6.00938	6.12308	19.9195	19.0106	16.1733	18.3678	12.6408	12.1543	12.0245	12.2732	13.7334	13.8825	12.6357	12.7969	13.2621	8.96107	9.0767	8.69467	9.60641	9.08471	17.8764	18.1667	20.8534	17.2719	18.5421	12.02	17.167	17.238	14.6581	15.2708
YAR071W	PHO11	5.55255	4.20726	4.44017	4.73333	11.1413	9.25594	9.9962	10.1311	6.99713	7.46866	6.48505	6.98361	8.43926	11.8262	9.96862	10.078	11.3018	10.7164	14.5526	14.3564	12.7318	19.2136	15.6698	18.2492	20.0772	18.3025	23.501	10.2681	9.49186	11.3158	13.6442	16.5343	16.4973	11.3766	14.4582	14.7166
YBL001C	ECM15	366.054	334.151	337.577	345.927	452.882	397.288	493.147	447.772	478.615	412.618	611.089	500.774	380.812	414.936	407.474	401.074	223.337	192.154	225.072	233.902	218.616	545.442	537.536	572.365	555.123	552.616	219.526	350.558	388.708	335.863	323.664	607.259	671.019	678.156	636.242	648.169
YBL002W	HTB2	721.91	642.302	588.614	650.942	475.724	462.589	449.374	462.562	1402.18	1603.59	456.073	1153.95	1136.82	1157.44	1259.65	1184.64	1352.25	1442.55	1422.29	1495.31	1428.1	420.376	451.629	372.543	406.906	412.863	1085.53	869.096	765.388	885.789	901.451	298.182	277.371	312.401	306.043	298.499
YBL003C	HTA2	325.797	302.212	292.633	306.881	224.628	206.212	225.265	218.702	503.483	549.262	268.267	440.337	534.977	555.422	555.346	548.582	476.321	481.31	544.303	554.962	514.224	264.005	238.344	229.772	251.362	245.871	385.098	309.732	336.786	357.288	347.226	178.373	148.938	161.399	160.428	162.285
YBL004W	UTP20	2.84911	3.24077	2.85802	2.98263	4.10939	3.52326	3.66573	3.76613	6.92932	10.646	1.48379	6.35304	4.77995	6.18387	4.51083	5.15822	28.3112	27.6774	23.1605	22.5685	25.4294	8.1788	8.5817	8.02659	8.12912	8.22905	27.5768	8.69447	10.2053	7.46412	13.4852	7.47866	5.4952	5.85481	6.46405	6.32318
YBL005W	PDR3	8.95647	9.3217	9.50033	9.2595	24.9319	24.8721	24.6671	24.8237	10.7039	11.1078	8.43765	10.0831	22.78	23.1171	23.478	23.125	21.6837	21.2414	17.7756	17.9938	19.6736	24.7438	26.6195	25.9829	25.1882	25.6336	18.7267	16.0979	19.2277	17.8914	17.9859	20.241	25.5718	24.4286	28.3618	24.6508
YBL005W-A	YBL005W-A	2.03644	0.72794	1.34495	1.36978	10.7516	19.4549	9.61684	13.2744	1.48497	2.4181	0.525854	1.47631	7.16246	5.99085	6.93221	6.69517	15.5362	18.6096	11.8729	11.5246	14.3858	19.6951	21.2477	18.7386	25.0166	21.1745	35.4684	34.2943	34.9671	30.2395	33.7423	24.576	27.0383	24.5823	28.8704	26.2667
YBL005W-B	YBL005W-B	5.84802	6.09773	6.1466	6.03078	31.3507	30.5012	30.9586	30.9368	9.72707	9.32181	6.57797	8.54228	25	22.1821	26.3948	24.5256	17.7968	22.3638	17.7324	16.3664	18.5648	34.6484	37.3333	29.914	32.357	33.5632	48.5696	44.9868	48.7079	48.3146	47.6447	48.5379	68.6407	60.2035	73.336	62.6795
YBL006C	LDB7	71.2667	74.1358	73.8707	73.0911	167.893	169.265	148.227	161.795	88.1903	83.0728	64.9767	78.7466	121.986	129.762	119.591	123.78	109.897	113.579	104.066	102.272	107.454	134.1	130.263	147.016	128.912	135.073	108.472	96.1503	94.3493	91.3111	97.5707	139.638	136.024	137.045	131.218	135.981
YBL007C	SLA1	65.7401	68.5019	69.6901	67.9774	52.5717	54.3053	51.9128	52.9299	69.8364	71.4035	62.2849	67.8416	55.2342	53.057	54.7401	54.3438	64.3101	65.4115	62.9149	67.3942	65.0077	61.6849	61.4575	57.3564	59.7088	60.0519	60.3329	87.2215	73.1437	83.3674	76.0164	53.5658	63.3093	64.8932	64.2492	61.5044
YBL008W	HIR1	3.33635	3.34439	3.44936	3.3767	12.8109	11.2979	11.7767	11.9618	6.44178	8.1907	4.41867	6.35038	11.6723	15.1445	12.8932	13.2367	17.1348	16.7163	14.8167	14.7065	15.8436	18.8944	18.1361	18.4634	17.1122	18.1515	17.4357	13.1811	16.6853	11.8624	14.7911	14.4209	17.0645	17.5624	17.8879	16.7339
YBL008W-A	YBL008W-A	0.212619	0.424429	0.322079	0.319709	0.238786	0	0.676919	0.305235	0.609203	0.536103	0.342498	0.495935	0.242538	0.343382	0.22631	0.270743	1.66652	0.295938	1.50106	0.813367	1.06922	0	0	0.235734	0.110872	0.0866515	0.399218	0.407888	0.882991	1.09441	0.696127	0.0919411	0.213802	1.03889	0.604121	0.487189
YBL009W	ALK2	5.4466	5.84127	5.36381	5.55056	5.48903	6.07482	5.57919	5.71435	12.1126	16.498	2.90519	10.5053	6.34677	8.72837	6.88193	7.31902	33.6879	34.1144	31.879	30.9001	32.6454	10.4229	10.0347	10.7478	11.3514	10.6392	31.267	17.2647	22.0618	15.908	21.6254	9.70169	8.36047	9.12945	10.6331	9.45618
YBL010C	YBL010C	12.5757	13.0328	12.8854	12.8313	19.7677	22.4844	22.8926	21.7149	20.9094	22.4739	12.2729	18.5521	20.183	19.9888	18.5395	19.5704	33.9732	34.4966	32.3417	32.5915	33.3507	29.6195	28.1895	30.9137	30.922	29.9112	32.9771	34.2509	34.1609	31.6567	33.2614	29.4329	30.3452	35.1638	33.9497	32.2229
YBL011W	SCT1	29.4789	31.3551	33.3894	31.4078	15.7853	16.615	16.7755	16.3919	45.2553	48.2805	40.6436	44.7265	20.5322	22.084	18.1196	20.2453	55.9538	57.5509	53.8929	53.1141	55.1279	23.8866	25.437	24.0716	23.8195	24.3037	51.46	60.1589	48.1058	57.9393	54.416	24.277	30.7692	34.2565	31.3975	30.175
YBL013W	FMT1	3.71031	4.0767	4.84901	4.21201	2.01344	2.80513	2.0184	2.27899	5.09212	6.10058	4.05148	5.08139	4.19685	2.87021	2.85406	3.30704	5.33061	6.39387	5.31038	5.33754	5.5931	2.41923	2.24358	2.41982	2.32499	2.3519	4.37118	4.54586	4.3737	4.9751	4.56646	2.4673	3.55853	3.61059	3.91273	3.38729
YBL014C	RRN6	3.43349	3.62935	3.8087	3.62385	6.11809	6.6815	6.36224	6.38728	6.17379	7.55299	4.70341	6.1434	5.77475	7.21159	6.25165	6.41266	20.025	21.6685	18.7943	16.9226	19.3526	9.62057	9.34408	9.14227	8.63497	9.18547	22.1747	11.8511	14.808	10.8733	14.9268	9.1246	11.1054	11.9549	12.726	11.2277
YBL015W	ACH1	234.861	235.373	241.923	237.386	42.5187	46.5491	39.4818	42.8499	272.099	188.521	609.581	356.734	60.2851	52.9416	50.7048	54.6438	44.3095	37.2056	42.2767	42.143	41.4837	41.9468	38.8413	44.7148	44.1496	42.4131	39.6654	84.8727	59.3093	97.4935	70.3352	65.262	71.4534	86.5365	67.5659	72.7044
YBL016W	FUS3	3.32227	3.11986	3.13864	3.19359	4.05212	4.62499	3.99962	4.22558	3.91	4.82796	5.33252	4.69016	3.70828	3.51932	3.32708	3.51823	1.68001	1.4088	1.33982	1.34951	1.44453	2.52332	2.55034	2.43584	2.8874	2.59923	2.16876	2.29582	2.15942	1.60475	2.05719	2.90415	3.08932	3.59572	3.85708	3.36157
YBL017C	PEP1	54.2128	56.2087	58.8315	56.4177	51.3534	50.9286	49.2004	50.4941	57.8331	54.9903	47.6266	53.4833	52.5097	53.1777	61.6006	55.7627	33.4537	31.1221	30.466	28.8355	30.9693	52.7118	55.412	53.0663	52.9582	53.5371	27.2031	32.1259	32.9705	31.1446	30.861	39.2775	39.5302	42.7183	45.0412	41.6418
YBL018C	POP8	7.31719	8.431	7.38948	7.71256	17.5836	18.7129	15.188	17.1615	17.8823	23.3878	8.14685	16.4723	13.5023	18.8267	13.3433	15.2241	34.4221	31.4025	31.1469	32.0567	32.257	25.3358	25.9119	27.2015	24.4649	25.7285	51.6557	24.3073	24.1812	19.7381	29.9706	29.4542	29.594	28.5497	28.1285	28.9316
YBL019W	APN2	16.5096	15.6265	17.0198	16.3853	29.9219	31.3385	30.8026	30.6877	24.2462	19.9024	24.5263	22.8916	24.6462	28.1753	26.6176	26.4797	17.952	17.1891	15.4166	16.458	16.7539	30.6322	27.5055	29.4606	31.2968	29.7238	14.524	19.3147	19.8082	19.3218	18.2422	32.185	33.4175	33.6455	36.1782	33.8565
YBL020W	RFT1	22.2329	23.4175	21.5566	22.4023	54.68	55.753	51.6469	54.0266	33.0273	37.7749	26.0684	32.2902	43.5412	49.6475	45.8387	46.3425	55.0749	51.7442	43.2019	47.8209	49.4605	52.4618	51.0061	54.1708	48.7042	51.5857	45.3977	27.5698	37.6626	31.3106	35.4852	46.2489	46.2288	48.8953	53.7359	48.7772
YBL021C	HAP3	29.9174	30.4948	29.5218	29.978	43.6463	44.088	39.8426	42.5256	43.7006	46.0496	42.4178	44.056	44.8339	43.7906	36.6309	41.7518	67.3404	66.2267	54.1835	54.1852	60.484	64.7694	63.3174	68.6163	66.8895	65.8982	50.6664	47.2653	52.3326	42.6386	48.2257	65.1498	73.5386	71.5617	70.8841	70.2836
YBL022C	PIM1	38.418	39.3453	40.7736	39.5123	34.4157	35.9144	35.7567	35.3623	54.9214	51.2994	63.3293	56.5167	36.6501	38.372	35.8516	36.9579	47.0958	48.5008	46.2056	47.2394	47.2604	42.0468	40.7348	40.5664	41.527	41.2188	45.9856	59.6273	66.5349	58.4943	57.6605	39.6047	44.2574	44.6424	47.7264	44.0577
YBL023C	MCM2	7.30835	7.4405	7.16949	7.30611	5.58664	6.33688	6.40289	6.1088	10.9632	13.2523	7.72127	10.6456	7.2321	8.22879	6.54056	7.33382	24	23.2861	22.7115	21.4015	22.8498	9.06681	9.13444	9.25386	10.2305	9.4214	24.6802	25.5347	26.4837	22.3903	24.7722	11.4723	15.6789	15.2098	17.5124	14.9683
YBL024W	NCL1	24.4889	29.1904	24.9018	26.1937	23.8511	25.0312	21.2523	23.3782	51.2428	65.7048	18.4923	45.1466	42.0295	44.9547	35.7754	40.9199	123.64	129.464	113.259	113.49	119.963	43.1887	44.599	42.6678	48.553	44.7521	135.551	80.4755	85.1063	73.7657	93.7246	46.0024	46.6438	44.5197	52.4791	47.4113
YBL025W	RRN10	20.8956	22.5979	22.2282	21.9072	45.7912	48.778	44.7107	46.4266	28.5603	25.9156	22.3878	25.6212	36.8325	33.6684	32.9231	34.4747	37.2402	36.8893	35.8532	30.1845	35.0418	56.7639	52.5219	53.4839	55.1133	54.4708	26.8843	38.6911	29.7538	31.0348	31.591	51.8245	57.0882	58.6537	61.5755	57.2855
YBL026W	LSM2	310.89	302.892	289.145	300.976	280.989	271.795	281.446	278.077	318.883	343.081	293.837	318.6	236.77	265.296	239.975	247.347	297.891	283.429	257.544	281.868	280.183	175.893	191.849	251.706	164.955	196.101	274.99	280.093	298.024	272.816	281.481	219.448	210.542	276.895	298.509	251.349
YBL027W	RPL19B	1339.45	1336.12	1320.14	1331.9	557.031	576.067	546.069	559.722	1455	1737.75	819.427	1337.39	898.321	1082.64	872.526	951.162	2874.24	2794.48	2967.34	2904.19	2885.06	818.813	830.988	802.407	762.813	803.755	2742.28	2586.54	2315.52	2522.87	2541.8	1108.91	828.202	785.015	809.662	882.947
YBL028C	YBL028C	18.2904	19.7531	19.4812	19.1749	27.4421	28.1419	29.0399	28.208	50.441	82.7239	4.91052	46.0251	30.7257	41.9241	26.0082	32.886	232.401	245.761	220.676	195.832	223.667	57.5012	69.6282	72.8773	77.1214	69.282	355.766	148.029	141.565	91.6715	184.258	94.1068	89.1591	103.613	95.3443	95.5558
YBL029C-A	YBL029C-A	361.561	321.89	309.05	330.834	436.118	430.007	445.48	437.202	534.204	387.183	690.878	537.422	482.754	454.3	372.915	436.656	150.285	132.554	138.832	162.455	146.031	340.229	346.314	384.55	427.061	374.538	177.244	274.127	176.679	296.341	231.098	468.789	466.179	480.177	490.172	476.329
YBL029W	YBL029W	18.2317	16.9139	17.7543	17.6333	19.538	19.1608	21.6161	20.105	32.3188	30.2593	23.1291	28.5691	18.7785	19.8453	19.2102	19.278	33.566	36.5616	40.7532	44.6923	38.8933	20.2983	20.7168	25.0452	22.845	22.2263	52.1426	72.2576	38.0732	67.453	57.4816	23.276	36.2635	47.1192	38.2983	36.2392
YBL030C	PET9	479.636	501.625	502.439	494.567	125.38	122.796	125.518	124.565	591.511	545.952	826.055	654.506	211.087	218.323	189.411	206.274	374.684	365.096	408.984	416.487	391.313	195.861	161.908	182.431	183.756	180.989	406.002	481.289	625.371	544.472	514.284	308.961	334.694	363.894	292.145	324.923
YBL031W	SHE1	6.71834	6.78029	7.01151	6.83671	5.33838	6.05712	7.03048	6.14199	14.456	15.7224	5.56689	11.9151	9.22211	7.91854	8.34611	8.49559	24.5325	27.5062	24.3593	24.448	25.2115	7.73093	7.04061	6.70181	7.92402	7.34934	25.2291	20.679	19.6195	22.1551	21.9207	7.9629	8.3553	10.3875	10.546	9.31292
YBL032W	HEK2	77.8491	75.5488	75.0273	76.1417	35.072	37.695	36.6525	36.4732	95.2978	100.233	66.2597	87.2635	49.9511	56.0443	50.2885	52.0946	161.385	156.573	152.146	150.432	155.134	48.2562	45.1071	46.7794	43.5226	45.9163	137.733	131.219	123.955	129.814	130.68	57.3615	59.759	65.3946	65.0942	61.9023
YBL033C	RIB1	71.0836	67.2029	66.4246	68.237	300.27	297.564	268.701	288.845	98.1275	99.3694	85.3606	94.2858	256.186	283.411	287.504	275.7	64.7841	61.3732	61.6153	61.2417	62.2536	269.175	283.912	266.657	251.062	267.702	39.5742	68.4821	68.693	66.1823	60.7329	208.367	229.294	224.746	213.728	219.034
YBL034C	STU1	2.68976	2.82657	2.77616	2.76416	4.32049	4.28587	4.51855	4.37497	4.92058	5.91561	2.78674	4.54098	3.79365	4.53749	3.97283	4.10132	8.25808	8.99759	7.80067	8.37824	8.35864	4.25247	4.346	3.97187	3.91741	4.12194	8.7856	8.6228	8.87945	7.77356	8.51535	3.79506	5.91388	6.276	6.41178	5.59918
YBL035C	POL12	3.70387	3.91227	3.84509	3.82041	8.22247	9.04645	8.75016	8.67303	7.59942	10.458	3.80143	7.28628	6.11602	7.25997	7.37932	6.91844	17.0786	18.0496	17.0211	18.1737	17.5807	14.3129	12.8166	12.76	12.8582	13.1869	18.4588	12.6127	16.4377	13.1381	15.1618	12.9923	13.752	12.5207	13.991	13.314
YBL036C	YBL036C	37.488	39.6059	43.9178	40.3372	116.113	111.637	128.822	118.857	56.6315	69.6688	48.7596	58.3533	81.2991	103.01	107.577	97.2954	146.818	134.324	136.802	125.399	135.836	183.714	175.524	184.339	196.669	185.061	157.218	137.958	152.393	130.78	144.587	162.957	171.575	173.49	192.569	175.148
YBL037W	APL3	11.0325	11.1464	11.1178	11.0989	16.6656	17.7444	14.9251	16.445	12.4221	12.6439	10.8132	11.9597	12.8196	14.6235	14.6756	14.0396	15.6497	15.2087	14.1841	14.9222	14.9912	16.0575	15.6308	17.2537	16.8854	16.4568	14.4277	16.4428	17.2134	15.9328	16.0042	16.573	17.5448	16.6657	19.3847	17.542
YBL038W	MRPL16	145.386	144.18	145.653	145.073	69.2564	72.6162	73.3242	71.7323	133.845	121.543	167.895	141.094	75.5625	82.0516	70.3563	75.9901	95.0264	86.6971	89.7778	91.0567	90.6395	84.2196	88.0226	89.9408	90.2278	88.1027	88.8551	109.418	121.743	103.427	105.861	105.786	115.048	120.498	113.174	113.626
YBL039C	URA7	6.31321	8.97607	7.04952	7.44627	15.7388	14.6321	12.8601	14.4103	21.0996	43.332	0.580149	21.6706	14.1615	19.9471	10.7899	14.9662	217.507	234.935	206.914	188.903	212.065	73.767	75.8263	69.5848	76.9003	74.0196	240.14	62.5479	68.2147	60.382	107.821	66.747	51.3834	47.9375	47.9751	53.5108
YBL039W-B	YBL039W-B	151.001	153.207	139.211	147.806	102.649	91.1487	107.421	100.406	144.059	101.251	180.934	142.081	94.766	97.6911	78.679	90.3787	25.4458	16.0663	18.9526	15.6036	19.0171	51.8493	54.7112	72.5417	69.4521	62.1386	14.171	17.0871	25.3513	28.2011	21.2026	72.4236	69.4757	82.6483	78.9974	75.8863
YBL040C	ERD2	126.001	123.056	120.525	123.194	307.774	297.174	320.007	308.318	180.753	166.9	168.074	171.909	348.199	388.375	338.844	358.473	198.6	182.279	182.656	188.877	188.103	294.871	285.703	333.69	292.718	301.745	152.821	170.342	204.718	203.176	182.764	276.335	284.475	309.742	369.077	309.907
YBL041W	PRE7	361.392	372.835	373.791	369.339	357.659	372.456	374.275	368.13	459.076	475.758	538.636	491.157	426.017	443.102	414.769	427.963	280.142	272.879	281.899	276.742	277.916	382.919	391.615	391.229	391.949	389.428	260.812	303.239	302.495	299.94	291.622	351.968	359.974	359.987	358.916	357.711
YBL042C	FUI1	8.88103	14.4078	16.7887	13.3592	11.3698	13.4885	11.7279	12.1954	22.0443	30.4582	4.37343	18.9586	9.48737	12.0426	7.35679	9.62892	49.7629	53.836	45.9273	40.0357	47.3905	31.0208	30.311	30.4512	32.1237	30.9767	78.4161	23.4471	17.6273	25.8201	36.3276	18.8008	32.7899	33.0056	26.3929	27.7473
YBL043W	ECM13	21.1516	22.3947	26.4525	23.3329	15.6289	17.509	18.193	17.1103	33.3433	32.2155	55.2302	40.263	23.3803	26.0306	18.8642	22.7584	11.8067	11.2287	10.5899	13.5501	11.7939	8.47204	9.05618	7.79843	8.43992	8.44164	14.895	16.081	40.9949	18.2851	22.564	8.63406	12.6501	18.6005	9.19271	12.2693
YBL044W	YBL044W	1.07679	1.07474	0.664538	0.938689	0.470288	1.05016	0.190455	0.570301	0.822734	0.784346	0.642425	0.749835	0.955354	0.772901	0.382042	0.703432	1.23082	2.16486	1.05583	0.858171	1.32742	1.53655	0.813473	0.397952	0.249557	0.749383	0.44929	0.344285	0.331246	0.67182	0.44916	0.362155	0.360927	0.87689	0.283288	0.470815
YBL045C	COR1	484.786	495.91	498.418	493.038	246.46	257.384	249.703	251.182	700.52	614.887	1045.88	787.096	390.272	363.304	357.787	370.454	284.05	245.276	265.192	261.236	263.938	267.639	252.219	272.945	280.787	268.397	294.019	376.816	419.459	405.292	373.897	400.845	419.711	445.08	419.895	421.383
YBL046W	PSY4	20.3818	20.4135	19.174	19.9898	27.5918	28.6568	26.9852	27.7446	30.8391	30.1524	18.9969	26.6628	27.7199	33.1294	28.2206	29.69	43.0872	38.9108	35.2642	35.5206	38.1957	29.8386	30.0767	33.1934	33.4139	31.6306	31.0708	31.7726	29.8148	29.3112	30.4923	25.5874	29.3256	27.7553	30.8115	28.3699
YBL047C	EDE1	61.757	60.1041	67.0808	62.9806	42.3106	43.1989	42.7913	42.7669	77.475	71.2469	87.0644	78.5954	51.0484	45.8867	49.7178	48.8843	54.1038	56.3643	53.7957	58.6936	55.7394	54.6889	54.4539	52.9078	57.6552	54.9265	53.8798	87.6049	68.2848	86.6541	74.1059	42.2635	50.8574	52.9732	53.3067	49.8502
YBL049W	MOH1	43.2694	43.9062	45.7753	44.317	112.097	111.093	126.783	116.658	61.0304	45.716	127.964	78.2368	105.818	89.5183	108.759	101.365	26.6157	24.3003	21.2943	26.4724	24.6707	82.705	68.2726	73.9856	86.1217	77.7712	19.836	20.2832	20.987	19.1157	20.0555	57.1777	91.3148	107.847	73.7756	82.5288
YBL050W	SEC17	188.158	188.194	189.707	188.686	265.381	256.76	259.983	260.708	180.07	166.445	243.38	196.632	179.551	200.532	177.524	185.869	160.53	139.017	143.179	138.394	145.28	271.523	257.538	289.285	279.41	274.439	120.686	170.914	181.051	167.515	160.042	278.664	275.09	278.135	291.488	280.844
YBL051C	PIN4	36.2807	39.0092	39.949	38.413	37.2906	35.5292	33.1544	35.3247	82.3252	81.8662	79.4729	81.2214	64.1723	65.789	63.406	64.4558	89.8138	97.7008	88.7276	94.0958	92.5845	69.6453	73.3393	67.0891	68.6777	69.6878	96.5198	92.019	87.8431	94.9838	92.8414	61.2226	84.6152	82.6232	90.9976	79.8646
YBL052C	SAS3	4.97652	5.71613	5.45983	5.38416	7.19287	6.91509	7.02883	7.0456	9.15244	10.494	4.94524	8.19723	6.48304	8.2372	8.21303	7.64442	25.1071	24.6102	23.8489	24.1454	24.4279	11.3773	12.253	12.1742	12.6524	12.1142	23.6588	22.6234	25.2565	21.5957	23.2836	11.4687	14.8222	15.9994	17.1005	14.8477
YBL054W	TOD6	5.47959	6.55833	7.08602	6.37465	12.8351	12.6679	10.8334	12.1121	14.2951	23.7394	2.48235	13.5056	10.922	12.3806	7.06887	10.1238	86.3816	90.8804	62.9151	55.0422	73.8048	48.9748	49.6224	47.1326	54.1498	49.9699	89.6821	8.63251	21.7764	9.77318	32.466	26.6176	22.5832	23.6667	19.4589	23.0816
YBL055C	YBL055C	19.3479	21.2021	23.8326	21.4609	54.8003	58.6105	49.4561	54.289	29.2698	37.7337	17.5258	28.1764	42.6607	50.9624	38.8694	44.1642	63.5335	61.1268	53.8686	53.6423	58.0428	101.41	103.962	100.294	96.8003	100.617	51.1265	29.2616	29.2547	26.9862	34.1572	69.2541	57.872	56.416	55.2001	59.6855
YBL056W	PTC3	152.763	161.55	164.286	159.533	137.783	138.731	135.129	137.214	165.795	163.125	182.521	170.48	132.488	136.011	135.361	134.62	158.996	146.849	140.944	142.742	147.383	143.924	139.805	147.515	141.426	143.167	111.726	144.13	139.551	151.849	136.814	120.174	126.642	125.945	142.677	128.859
YBL057C	PTH2	63.1539	60.4539	59.1693	60.9257	92.1793	92.9598	92.7599	92.633	81.0851	95.6555	62.0294	79.59	93.7004	109.364	108.219	103.761	141.791	143.054	130.248	131.997	136.773	134.598	134.669	144.604	153.828	141.925	113.806	101.625	101.163	94.9721	102.892	112.024	106.634	117.226	121.985	114.467
YBL058W	SHP1	155.055	160.215	161.585	158.952	121.711	126.905	125.875	124.83	204.889	194.968	241.039	213.632	130.917	131.354	130.106	130.792	207.265	197.692	190.755	190.934	196.661	145.071	154.491	148.198	148.898	149.165	175.024	251.777	203.782	230.529	215.278	168.802	180.641	182.848	182.166	178.614
YBL059C-A	CMC2	148.555	139.534	138.327	142.139	59.69	56.4228	65.6215	60.5781	168.52	151.149	222.458	180.709	91.2957	100.346	90.47	94.0372	92.5291	76.7589	80.3006	83.3319	83.2301	73.4811	77.4136	76.2002	80.4492	76.886	104.324	136.212	167.316	125.157	133.252	93.0638	98.5713	97.2754	96.1709	96.2703
YBL059W	YBL059W	30.3965	28.085	27.3991	28.6269	28.4804	26.5659	29.8986	28.315	45.4279	40.4323	51.296	45.7187	32.8907	37.4399	35.7187	35.3498	26.0373	25.3365	26.1192	27.6749	26.292	34.7248	31.3352	37.3217	40.8674	36.0623	34.2657	35.8207	41.0684	35.4045	36.6398	47.4992	53.2368	58.594	54.7483	53.5196
YBL060W	YEL1	5.60458	5.56738	6.02714	5.73303	14.72	15.052	13.7684	14.5135	9.56394	9.13185	7.27587	8.65722	11.866	13.1285	11.3552	12.1166	15.4916	14.7048	13.7344	13.1287	14.2649	23.5752	24.6004	25.8979	24.287	24.5901	14.575	12.0448	14.1339	11.7435	13.1243	18.6215	24.5139	24.265	26.1293	23.3824
YBL061C	SKT5	7.51565	8.34844	9.6663	8.51013	29.4488	28.3858	27.8461	28.5602	19.303	21.7784	11.6885	17.59	28.0751	34.3459	29.6796	30.7002	34.3573	33.814	31.2782	30.5081	32.4894	54.3473	61.2726	61.3752	59.0104	59.0014	47.2686	34.9038	38.6204	32.6791	38.368	52.5892	57.6974	56.4048	60.0196	56.6778
YBL063W	KIP1	3.39205	3.634	3.49113	3.50573	4.11939	4.0244	4.07057	4.07145	6.10735	6.29663	3.64855	5.35084	4.06686	4.14143	4.15753	4.12194	10.8076	10.2458	9.69163	10.1616	10.2267	2.20017	2.29896	2.56721	2.3133	2.34491	10.5439	10.2955	10.8342	11.0931	10.6917	3.43891	4.52616	5.11761	5.25708	4.58494
YBL064C	PRX1	461.086	451.206	523.287	478.526	214.003	227.751	253.802	231.852	553.561	388.12	1195.38	712.354	279.341	242.176	266.402	262.64	61.2196	50.2987	62.6875	63.4086	59.4036	158.521	149.366	151.966	166.729	156.645	93.6346	232.823	246.353	250.471	205.82	269.704	320.817	350.578	285.265	306.591
YBL066C	SEF1	11.5678	11.9009	12.5698	12.0128	7.97354	8.19724	7.67335	7.94804	15.3745	14.4109	18.3672	16.0509	8.08688	7.67229	7.93561	7.89826	13.5122	13.1468	12.1614	11.8537	12.6685	7.97352	8.05725	7.44817	7.84646	7.83135	13.4125	13.58	12.8533	13.0636	13.2273	9.50213	14.5363	15.2566	12.8489	13.036
YBL067C	UBP13	30.1875	31.7617	34.5839	32.1777	18.5589	17.4796	16.6913	17.5766	27.8684	29.7245	27.5452	28.3794	15.3531	18.3613	14.1008	15.9384	41.1377	41.3607	36.6443	34.9291	38.5179	20.6709	20.4402	19.025	20.7542	20.2226	37.207	25.4066	28.0394	25.1615	28.9536	20.4458	22.276	23.8497	24.4317	22.7508
YBL068W	PRS4	15.9546	18.779	19.5901	18.1079	23.2936	22.6925	19.5127	21.8329	33.6052	42.5047	15.1278	30.4126	26.434	30.9622	22.4493	26.6152	57.3223	57.214	50.3261	49.4598	53.5806	45.8528	39.5327	41.5049	42.0247	42.2288	62.8118	32.231	34.422	30.227	39.923	37.9621	33.8477	32.5326	40.7623	36.2762
YBL069W	AST1	23.1766	26.6815	37.2409	29.033	77.5331	86.9231	69.5835	78.0132	39.004	51.1125	21.1958	37.1041	77.7083	74.3143	70.7325	74.2517	92.6215	92.9052	80.8641	79.6261	86.5042	73.1083	77.8535	63.8951	71.9089	71.6915	62.2736	48.4295	63.9799	45.4993	55.0456	44.4186	58.2569	58.3596	52.5474	53.3956
YBL071C-B	YBL071C-B	5.64715	3.52276	1.42574	3.53188	3.96385	7.7449	4.49474	5.40116	3.23609	12.1031	2.27418	5.87112	0.805227	0.760019	8.26484	3.2767	6.91604	7.20511	8.72113	8.10113	7.73585	0.755468	3.99957	4.69583	9.5705	4.75534	4.41801	4.06257	5.86306	5.94561	5.07231	6.10489	4.25894	0.68982	2.00568	3.26483
YBL071W-A	KTI11	23.7987	26.471	25.7651	25.3449	52.7759	57.3123	57.7895	55.9592	49.4659	57.0573	26.4239	44.3157	61.6573	60.9101	51.0917	57.8864	69.358	81.6891	71.1929	73.6817	73.9804	123.465	113.131	118.067	125.153	119.954	92.9045	43.4308	60.585	46.9986	60.9797	101.603	100.288	103.374	97.1323	100.599
YBL072C	RPS8A	1719.99	1684.94	1608.03	1670.99	747.576	778.084	744.836	756.832	1835.73	2015.57	1149.26	1666.85	1212.47	1345.67	1175.95	1244.7	2345.65	2406.1	2666.59	2421.31	2459.91	798.377	776.984	778.798	772.7	781.715	2325.34	2235.33	2267.56	2297.58	2281.45	1230.39	916.29	865.676	914.024	981.595
YBL074C	AAR2	5.39717	4.8376	5.93459	5.38979	11.2455	12.4472	12.1714	11.9547	7.54897	8.27259	7.64544	7.82233	11.9083	12.5778	12.0752	12.1871	8.14062	8.94543	9.98017	9.01597	9.02055	14.2885	15.3304	15.826	17.8123	15.8143	8.95603	10.2688	10.5025	10.3679	10.0238	14.0799	14.0679	15.1289	16.5627	14.9598
YBL075C	SSA3	92.2534	90.4445	105.353	96.017	51.5237	46.9916	61.2756	53.2636	29.7777	22.6088	98.3641	50.2502	26.8802	27.9335	33.6024	29.472	19.032	18.4527	17.7069	18.5237	18.4288	38.7701	37.1815	38.6104	37.5651	38.0318	18.0983	24.7685	22.6063	22.8014	22.0686	31.4194	34.4601	41.8176	34.4259	35.5307
YBL076C	ILS1	62.2959	68.0974	62.9794	64.4576	64.3921	66.3426	58.5543	63.0963	95.1276	128.275	29.5029	84.3018	76.4901	88.0244	77.9719	80.8288	188.36	200.616	185.98	176.952	187.977	112.185	124.222	116.799	109.937	115.786	162.041	125.725	130.161	123.05	135.244	90.7921	83.2379	78.2326	91.3239	85.8966
YBL078C	ATG8	228.407	213.316	208.196	216.64	165.491	160.223	184.137	169.95	272.539	214.028	419.98	302.182	195.627	195.705	188.106	193.146	57.7366	46.9618	59.4572	52.3801	54.1339	140.166	131.7	161.769	193.316	156.738	42.3656	93.7655	75.7312	94.3748	76.5593	160.417	177.836	205.591	190.062	183.476
YBL079W	NUP170	10.095	10.8384	10.6769	10.5368	11.2346	11.1327	10.861	11.0761	14.9126	18.2722	9.59328	14.2594	10.93	12.8269	11.5794	11.7788	31.4341	32.0785	25.683	27.5251	29.1802	13.8786	14.7673	15.0792	13.1178	14.2107	28.9188	18.5457	23.3994	19.8299	22.6734	13.4039	15.0447	17.125	18.8508	16.1061
YBL080C	PET112	11.7573	10.2482	12.0802	11.3619	10.9951	10.9786	11.9705	11.3147	18.2447	15.4132	20.075	17.911	11.8942	10.8836	11.4009	11.3929	13.7808	11.9543	12.3323	13.0495	12.7792	13.3619	12.9754	13.6911	12.9616	13.2475	11.4009	17.6908	19.4554	18.6013	16.7871	14.21	20.1239	20.8235	20.7418	18.9748
YBL081W	YBL081W	10.9226	15.0634	13.9484	13.3115	33.6062	31.8571	27.2577	30.907	35.0882	42.6735	7.55097	28.4376	45.8236	44.4477	32.8192	41.0302	111.581	129.322	100.301	102.311	110.879	94.2587	97.8996	99.3289	103.098	98.6463	105.513	51.5137	69.4518	47.432	68.4776	50.751	66.8007	56.0376	63.6937	59.3207
YBL082C	ALG3	11.81	11.8957	10.4359	11.3805	35.4709	34.1031	32.095	33.8897	24.1682	27.497	14.0791	21.9148	45.8077	41.6902	44.3717	43.9565	43.9087	48.1706	43.5053	43.0159	44.6501	47.5429	43.8787	47.1055	44.0416	45.6422	38.433	24.3972	26.4855	26.0092	28.8312	37.0604	36.8122	33.9087	36.9812	36.1906
YBL084C	CDC27	10.5013	9.97395	10.9295	10.4682	7.63714	7.15473	7.82349	7.53845	17.0764	14.9925	18.0728	16.7139	7.77205	8.8616	6.84796	7.8272	19.9304	19.4203	17.1544	18.9258	18.8577	5.7153	6.69355	5.68806	6.10205	6.04974	16.1422	12.6251	12.2624	14.2107	13.8101	4.69411	9.69467	10.1809	10.7742	8.83597
YBL085W	BOI1	18.0902	19.032	19.8033	18.9752	13.8507	12.0466	13.9759	13.2911	21.8188	24.6972	15.0278	20.5146	11.7248	16.7355	16.2238	14.8947	41.8241	39.6282	39.5009	41.6081	40.6403	12.1391	13.5921	10.7139	13.0226	12.3669	39.9069	43.997	36.0978	44.6076	41.1523	15.8102	27.0916	30.6019	29.9209	25.8561
YBL086C	YBL086C	52.8755	51.0097	50.5373	51.4742	17.6536	19.2163	19.222	18.6973	70.4617	68.9948	68.3655	69.274	34.1781	30.5411	27.8288	30.8493	54.5414	49.2738	46.9551	49.0804	49.9627	26.5154	26.5684	27.7197	32.9123	28.429	46.7437	68.6534	28.7557	67.3567	52.8774	29.8459	34.5952	31.1641	33.2265	32.2079
YBL087C	RPL23A	309.702	313.263	312.109	311.691	279.04	263.185	271.346	271.19	513.43	564.695	232.907	437.011	334.948	446.055	385.132	388.712	1146.8	1105.44	1175.41	1110.13	1134.44	421.688	409.028	407.168	371.99	402.469	1155.39	1066.09	986.027	1026.69	1058.55	501.913	469.561	427.099	429.237	456.952
YBL088C	TEL1	4.87058	4.77846	4.81551	4.82152	8.77403	7.8827	8.32485	8.32719	6.75567	6.62563	5.80662	6.39597	8.72976	9.06476	10.7967	9.53041	6.50517	6.41183	5.6921	5.82055	6.10741	7.76656	7.73138	7.7721	7.41299	7.67076	5.56915	6.10324	7.29641	6.84729	6.45402	6.53017	7.05757	7.6159	8.28039	7.37101
YBL089W	AVT5	12.418	11.4908	11.8038	11.9042	16.5262	16.8864	17.1794	16.864	20.5353	20.1018	22.2456	20.9609	21.0093	22.3757	18.9563	20.7804	22.7578	20.3123	19.2104	21.8139	21.0236	25.1341	25.4337	25.5586	25.1128	25.3098	21.9717	21.5675	26.6491	24.2549	23.6108	25.3591	27.8141	29.2619	30.8941	28.3323
YBL090W	MRP21	100.245	101.05	96.2759	99.1903	64.7573	62.1276	68.0318	64.9722	109.086	104.818	133.567	115.824	77.0654	90.8718	69.8673	79.2682	92.2766	80.6303	85.9248	82.0019	85.2084	82.732	84.0345	83.4105	87.7029	84.47	88.6964	120.847	141.868	114.101	116.378	91.1089	98.4495	104.26	105.625	99.8608
YBL091C	MAP2	225.611	233.191	240.189	232.997	246.793	254.99	245.806	249.196	226.689	228.187	233.587	229.488	233.647	228.468	232.748	231.621	228.441	232.234	227.709	233.111	230.374	330.105	321.09	339.072	340.072	332.585	183.633	216.52	222.461	204.921	206.884	278.792	257.505	253.85	271.28	265.357
YBL091C-A	SCS22	53.8749	51.9103	51.8164	52.5339	132.361	128.712	141.327	134.133	85.6245	75.4677	89.1223	83.4048	146.945	143.675	159.703	150.108	38.2363	34.4457	38.2133	42.119	38.2536	162.035	153.992	169.284	171.724	164.259	32.9405	56.1511	64.9658	56.2767	52.5835	128.149	148.18	132.494	140.265	137.272
YBL092W	RPL32	2265.89	2389.57	2173.86	2276.44	1075.09	1091.69	1068.91	1078.56	2611.7	2871.6	1637.85	2373.72	1931.53	2068.79	1844.87	1948.4	3173.47	3299.38	3621.78	3592.97	3421.9	1179.68	1237.55	1195.24	1124.08	1184.14	3397.72	3107.1	2714.24	3115.8	3083.72	1528.42	1217.83	1110.69	1156.41	1253.34
YBL093C	ROX3	79.9374	88.398	97.3083	88.5479	409.374	438.659	406.167	418.067	85.2976	100.536	54.731	80.1882	190.78	236.425	184.297	203.834	143.928	148.072	131.171	128.285	137.864	543.77	571.959	591.496	545.426	563.163	122.789	127.832	147.212	114.852	128.171	397.103	413.753	417.523	407.209	408.897
YBL095W	MRX3	44.178	48.0268	45.9409	46.0486	34.5965	34.0346	34.7192	34.4501	43.6806	36.1271	49.2381	43.0153	28.0576	30.8018	29.5863	29.4819	27.7484	26.4131	26.9743	28.2279	27.3409	41.5814	45.3808	42.6797	39.1009	42.1857	18.3237	25.9522	20.9143	23.466	22.164	36.6376	38.9971	47.396	40.7107	40.9353
YBL097W	BRN1	1.90085	1.96156	2.245	2.0358	2.62327	2.58929	2.58996	2.60084	3.00937	3.8343	1.21096	2.68488	2.68286	3.30405	2.98345	2.99012	8.71213	9.39465	8.60769	8.50415	8.80466	3.68942	3.67829	3.97392	4.3261	3.91693	9.97128	10.3449	9.46254	8.34448	9.5308	3.14857	4.66521	4.88006	4.59235	4.32155
YBL098W	BNA4	44.6104	45.185	42.1376	43.9777	85.4545	89.0752	90.035	88.1882	36.9591	41.6615	25.3797	34.6668	64.7749	69.0491	68.8784	67.5675	15.3484	14.0484	15.8828	14.1569	14.8591	73.6567	79.8234	74.1832	71.1025	74.6915	16.7743	31.6046	58.0409	29.3092	33.9323	50.3105	49.0614	52.4743	60.2547	53.0252
YBL099W	ATP1	441.387	464.885	481.63	462.634	221.345	216.946	210.595	216.295	627.328	536.746	956.956	707.01	353.471	329.289	336.065	339.608	253.835	237.106	256.593	280.764	257.075	241.82	226.383	239.183	235.52	235.726	257.072	299.14	336.264	347.302	309.945	313.159	346.709	373.8	321.713	338.845
YBL100W-A	YBL100W-A	1.45166	0.549705	0	0.667122	0	0	0	0	1.51994	1.16655	3.31405	2.00018	0	0	0	0	0	0	0	0	0	0	0	0	0	0	0	0	0	0	0	0	0	0	0	0
YBL100W-B	YBL100W-B	1.51187	1.67733	1.61747	1.60222	53.0062	56.3747	54.7611	54.714	2.01519	2.52518	1.75101	2.09713	28.5951	33.8442	38.5332	33.6575	8.34032	6.99546	6.88814	8.00941	7.55833	59.7127	63.4303	58.405	61.9242	60.868	6.62537	7.61468	9.74867	7.12053	7.77731	41.96	48.3584	54.5732	63.7589	52.1626
YBL100W-C	YBL100W-C	8.82367	8.424	15.4971	10.9149	3.87768	8.83929	9.77118	7.49605	11.4318	15.864	17.3036	14.8665	16.6297	9.50024	14.292	13.474	5.26221	8.18762	9.47949	7.33798	7.56682	4.92697	3.91263	7.2309	4.40115	5.11791	7.20328	8.0957	7.78909	5.38552	7.1184	8.29469	10.4159	8.99765	9.8104	9.37966
YBL101C	ECM21	15.9418	16.9963	18.4411	17.1264	16.4536	16.6704	19.0478	17.3906	21.1073	20.3816	19.0844	20.1911	24.077	20.9353	24.0924	23.0349	13.5738	13.6044	13.6078	13.7695	13.6389	16.1804	16.3702	14.1853	13.6297	15.0914	21.3021	55.0759	36.8825	56.0875	42.337	12.2098	18.7086	20.295	18.6759	17.4723
YBL102W	SFT2	86.5765	80.1521	88.9222	85.2169	81.8321	79.2031	88.3874	83.1409	128.189	106.389	155.574	130.051	90.4828	91.8246	93.3296	91.879	91.0894	84.5293	84.9757	90.8849	87.8698	91.8012	75.5669	94.0802	84.6173	86.5164	83.2803	83.988	90.2839	101.827	89.8448	83.0914	95.9314	97.1937	101.536	94.4381
YBL103C	RTG3	21.528	23.0745	24.4004	23.001	22.1341	25.6023	24.0616	23.9327	31.0893	31.1829	19.744	27.3387	21.7272	22.9595	22.4403	22.3757	46.0986	43.8365	38.0298	35.0202	40.7463	34.8185	37.833	37.4109	38.6541	37.1791	36.8539	41.5678	42.706	38.0918	39.8049	28.2797	36.5915	39.1661	39.9594	35.9992
YBL104C	SEA4	4.11752	4.8506	4.9957	4.65461	7.38582	8.34174	7.60694	7.77817	7.91608	8.53959	5.71722	7.39096	7.75325	8.56676	8.03694	8.11898	13.1878	14.2765	13.2602	13.0892	13.4534	11.4698	12.4141	11.3165	11.9634	11.791	15.1719	12.021	13.6959	11.2836	13.0431	9.88057	13.1445	13.7941	13.5558	12.5937
YBL105C	PKC1	33.7032	34.587	36.2968	34.8623	31.8151	30.6292	29.471	30.6384	36.2648	34.5236	35.3814	35.3899	28.1782	29.6243	30.6693	29.4906	45.2958	44.5162	41.2084	41.35	43.0926	36.6453	37.2166	38.9873	38.5456	37.8487	37.4591	40.922	37.5615	37.9829	38.4814	32.8621	36.0631	36.5715	39.0719	36.1422
YBL106C	SRO77	4.06145	3.85135	3.85464	3.92248	7.8768	8.33643	8.27859	8.16394	7.40943	6.8632	7.28216	7.18493	7.72163	7.84034	8.41744	7.99314	8.30907	8.58884	7.98935	8.11071	8.24949	9.60611	8.9345	9.08538	8.68304	9.07726	7.25635	9.33608	8.34403	8.015	8.23786	8.35064	10.1172	11.3999	11.7094	10.3943
YBL107C	MIX23	73.6273	70.2508	71.666	71.848	151.232	135.423	138.486	141.714	134.654	118.084	107.551	120.096	166.302	196.804	193.36	185.489	99.1924	93.7538	94.3745	83.4727	92.6984	151.715	153.755	178.667	153.824	159.49	86.7794	89.0897	123.864	89.478	97.3028	168.682	184.973	193.903	215.536	190.774
YBL108C-A	PAU9	6.27882	2.93625	4.49416	4.56974	12.6875	19.0178	14.6601	15.4551	33.2796	16.0721	17.2758	22.2092	22.2328	16.2479	21.2559	19.9122	17.038	14.98	14.6514	14.2583	15.2319	20.4955	29.1697	21.1201	22.0142	23.1999	13.1347	13.5657	14.8215	7.90448	12.3566	20.4508	20.7586	19.548	26.4002	21.7894
YBL111C	YBL111C	2.03868	2.17157	1.57713	1.92913	1.24333	1.37644	1.85216	1.49064	4.61292	5.15198	3.73702	4.50064	3.01767	3.93579	3.09274	3.34873	4.32516	2.92011	5.15551	3.54527	3.98651	2.96586	1.07511	1.54446	2.41303	1.99961	5.90249	7.46359	8.21943	6.3599	6.98635	3.47229	5.30273	5.73109	3.54125	4.51184
YBL112C	YBL112C	17.9377	21.3492	13.3501	17.5457	14.5045	16.7948	16.7617	16.0203	34.9748	38.9996	32.8856	35.62	23.0484	21.8394	29.1083	24.6654	35.3534	26.4141	35.7325	25.9846	30.8712	11.054	7.07571	8.19511	29.4362	13.9403	51.881	80.429	69.7782	64.0728	66.5403	29.0752	50.6525	43.0552	54.713	44.374
YBL113C	YBL113C	23.422	22.9526	24.622	23.6655	25.71	24.4677	25.5301	25.2359	40.7284	39.3232	40.0656	40.0391	30.1312	29.0149	34.4993	31.2151	32.6511	34.1394	32.2734	34.873	33.4842	33.6154	31.1398	35.5152	33.3074	33.3944	32.084	38.8024	39.1034	38.3299	37.0799	30.5107	37.4036	34.8263	37.4777	35.0546
YBR001C	NTH2	44.8611	42.7265	46.3647	44.6508	29.4974	29.7388	32.38	30.5387	54.9896	47.6617	66.5768	56.4094	27.6896	25.7834	30.0175	27.8302	22.4108	19.6662	18.9229	21.5709	20.6427	25.8953	25.3477	25.8436	27.3842	26.1177	18.8189	42.449	32.0845	43.0322	34.0962	25.5805	33.5594	34.263	34.9676	32.0926
YBR002C	RER2	17.1764	18.0391	17.7764	17.664	117.782	105.201	101.993	108.325	24.4146	31.4812	15.6525	23.8494	73.8465	95.8956	86.5436	85.4286	92.8437	95.8586	91.8774	85.5663	91.5365	133.791	157.925	151.978	141.626	146.33	88.5848	77.9476	82.673	68.9164	79.5305	116.959	122.663	131.018	130.739	125.345
YBR003W	COQ1	64.7636	64.2094	70.3878	66.4536	42.138	43.2922	43.5136	42.9813	75.7708	69.4119	98.2724	81.1517	40.9333	48.9953	42.1798	44.0361	58.3092	50.79	52.4968	52.773	53.5922	47.8052	46.4342	47.3618	49.6712	47.8181	52.8654	82.1253	76.6832	82.4186	73.5231	64.9777	64.7556	66.5129	69.7823	66.5071
YBR004C	GPI18	46.2021	47.6348	51.8832	48.5734	37.2176	34.8773	27.8024	33.2991	68.6977	74.8614	33.9831	59.1807	44.6383	49.853	34.0493	42.8469	54.1654	38.7645	27.1394	30.7173	37.6966	25.6385	29.9642	29.1418	25.0144	27.4397	25.7058	15.1216	20.0793	18.1967	19.7758	18.5061	18.8728	22.4135	26.0102	21.4506
YBR005W	RCR1	273.13	290.535	285.963	283.209	125.161	142.592	109.929	125.894	192.499	217.814	106.202	172.172	175.612	167.826	87.8007	143.746	117.835	106.526	86.8329	78.2361	97.3575	136.762	148.153	130.141	128.899	135.989	73.2706	64.1333	66.1773	59.4619	65.7608	82.0345	94.7265	89.7191	87.0424	88.3806
YBR006W	UGA2	67.7931	68.8427	76.0434	70.8931	107.108	114.483	111.089	110.893	71.1882	68.5497	106.889	82.209	90.2903	81.8894	91.8815	88.0204	47.1216	36.8558	35.0403	35.2047	38.5556	64.7335	71.8093	62.5422	62.3301	65.3538	28.2193	39.9343	43.3077	43.7314	38.7982	45.3998	58.1606	60.9301	51.7664	54.0642
YBR007C	DSF2	4.97957	6.63506	6.67167	6.09543	14.5422	16.4538	16.6598	15.8853	8.55587	10.4193	5.66684	8.214	14.8649	17.6312	18.3354	16.9438	21.2384	22.8656	20.4342	22.8243	21.8406	28.0693	29.178	26.7624	29.6699	28.4199	19.7022	18.8126	20.9733	17.5048	19.2482	21.6399	26.0579	29.3504	30.1509	26.7998
YBR008C	FLR1	16.0991	15.3183	14.7513	15.3896	17.7781	18.9437	18.4781	18.4	19.6855	19.0998	13.4576	17.4143	18.7613	17.9617	16.9925	17.9052	22.1485	25.0782	23.7512	23.7549	23.6832	19.5351	17.4425	20.8969	19.8323	19.4267	19.8291	17.2287	22.9023	19.5184	19.8696	17.261	21.57	20.6661	21.963	20.365
YBR009C	HHF1	928.487	863.504	765.927	852.639	412.998	380.828	419.34	404.389	1850.79	2039.12	956.324	1615.41	856.353	1004.33	941.523	934.069	1598.22	1619.15	1740.39	1714.42	1668.05	321.425	303.198	274.799	316.583	304.001	1187.65	1198.04	899.775	1025.56	1077.76	256.734	257.497	287.986	268.52	267.684
YBR010W	HHT1	516.648	484.023	438.335	479.669	312.191	276.007	290.745	292.981	1052.9	1018.03	681.038	917.323	519.164	607.191	560.177	562.177	674.797	688.898	792.812	689.332	711.46	161.061	168.596	157.41	158.367	161.358	554.26	510.03	388.318	443.176	473.946	163.729	179.458	196.588	166.005	176.445
YBR011C	IPP1	1155.72	1206.14	1224.96	1195.61	1668.91	1807.21	1689.98	1722.03	1397.43	1527.93	1241.66	1389.01	1654.66	1635	1729.65	1673.1	1539.24	1584.07	1520.34	1550.03	1548.42	2237.57	2101.62	2174.69	2324.62	2209.62	1227.93	1254.83	1413.07	1307.05	1300.72	1739.01	1711.28	1665.26	1854.43	1742.49
YBR012W-A	YBR012W-A	5.9254	4.61504	4.91721	5.15255	139.898	150.436	125.558	138.631	11.4505	13.303	2.83857	9.19736	110.22	101.675	108.061	106.652	0.390423	0.0202644	2.2385	3.28414e-06	0.662298	146.091	148.832	134.423	153.335	145.67	0	2.48243e-08	7.00411e-10	0	6.375e-09	97.5822	101.389	95.3302	106.433	100.184
YBR012W-B	YBR012W-B	2.68385	2.43878	3.19287	2.77183	48.8226	53.7434	46.3912	49.6524	5.12079	5.41228	4.20047	4.91118	46.1406	42.7678	61.5684	50.1589	6.22788	8.44799	6.18084	6.4269	6.8209	80.1179	79.1459	72.6747	84.5143	79.1132	6.24129	5.42552	5.98448	5.21478	5.71652	43.6273	58.8866	47.7652	59.4758	52.4387
YBR013C	YBR013C	44.5093	40.9688	43.9903	43.1561	51.3043	53.9202	65.0149	56.7465	93.4471	82.572	136.379	104.133	95.6844	101.135	101.706	99.5085	31.1331	20.78	15.7706	23.4467	22.7826	30.7208	25.7567	28.2963	28.8886	28.4156	26.2145	31.6049	42.1588	41.6548	35.4083	33.1809	47.7334	54.6289	64.423	49.9915
YBR014C	GRX7	133.241	126.996	128.363	129.533	193.993	187.324	202.389	194.569	177.932	160.154	195.926	178.004	187.687	197.774	204.736	196.732	97.281	93.351	87.3329	99.2251	94.2975	188.446	171.915	185.331	197.082	185.694	96.1616	146.431	153.902	136.484	133.245	198.069	191.672	210.055	210.727	202.631
YBR015C	MNN2	78.2536	82.2524	82.1352	80.8804	84.7619	87.9181	78.6906	83.7902	116.438	120.979	90.9013	109.439	92.7415	97.046	93.2415	94.343	119.915	125.147	116.982	117.602	119.912	102.021	99.6638	98.2166	101.943	100.461	102.077	103.523	98.7214	104.682	102.251	91.1119	98.4055	93.1157	102.645	96.3195
YBR016W	YBR016W	359.487	358.129	341.345	352.987	208.007	208.778	173.938	196.908	435.722	408.629	441.88	428.744	297.715	289.256	203.8	263.59	266.643	269.171	223.551	240.165	249.882	319.807	343.478	373.629	348.927	346.46	199.022	244.609	193.094	208.212	211.234	268.04	291.017	298.077	288.143	286.319
YBR017C	KAP104	16.1016	17.4497	16.3338	16.6284	24.8055	25.1644	23.9912	24.6537	32.7091	38.7682	23.8325	31.7699	34.3639	36.3013	36.8883	35.8512	59.9386	63.2488	58.132	56.4445	59.441	45.8124	41.8517	45.491	45.0414	44.5491	55.2869	45.7979	50.6799	45.5333	49.3245	35.2004	38.203	39.556	40.6606	38.405
YBR018C	GAL7	0.704519	0.960442	0.780892	0.815284	2.00701	2.24353	2.553	2.26785	1.75275	1.99303	2.2513	1.99903	3.84188	2.79364	3.52995	3.38849	1.86875	1.22774	1.36476	2.18568	1.66173	3.62286	3.83601	4.74384	4.39063	4.14834	0.989429	2.47235	1.74439	2.54086	1.93676	3.93816	5.28739	4.73538	6.44474	5.10142
YBR019C	GAL10	3.79775	4.19915	4.32788	4.10826	5.87926	5.68635	5.48162	5.68241	5.8101	4.69124	5.98667	5.496	5.4947	6.1428	6.58265	6.07338	5.49597	5.16475	4.28155	4.93159	4.96847	4.37209	4.51087	3.13867	4.47857	4.12505	3.60899	3.93524	3.746	4.027	3.82931	3.5406	4.2656	4.45183	4.79311	4.26279
YBR020W	GAL1	3.47581	2.74743	3.02721	3.08348	4.15248	3.724	4.64179	4.17276	6.30962	5.57604	4.33393	5.40653	3.99154	4.38279	4.68041	4.35158	4.95962	5.61715	6.1038	5.97902	5.6649	3.98206	3.46295	4.68135	3.94128	4.01691	5.05166	4.65419	4.31646	5.40331	4.8564	4.26697	4.96126	5.40275	5.55661	5.0469
YBR021W	FUR4	6.28469	7.57355	7.05848	6.97224	8.30501	9.15152	8.0834	8.51331	13.9632	16.8152	6.54181	12.4401	16.3424	16.1941	16.5025	16.3463	19.6926	18.5252	18.9727	17.1082	18.5747	18.0395	21.5841	18.699	19.7439	19.5166	21.7517	9.88973	9.83591	11.0766	13.1385	9.48462	17.4641	14.67	17.1712	14.6975
YBR022W	POA1	41.0492	38.3675	39.8664	39.761	37.5704	40.3661	43.156	40.3642	55.0926	58.8128	52.5699	55.4918	53.3025	62.2472	61.2921	58.9473	53.7873	48.3426	46.8558	49.8249	49.7026	51.5279	53.3421	55.125	51.5335	52.8821	48.262	62.2265	64.0122	58.5585	58.2648	49.735	59.0234	71.3814	73.5417	63.4204
YBR023C	CHS3	10.8183	11.2504	10.8731	10.9806	16.2652	15.8619	15.5612	15.8961	20.0602	23.631	9.79679	17.8293	17.4321	21.0315	18.6685	19.044	29.0054	29.1684	25.5616	25.5033	27.3097	21.8708	21.7442	22.3031	21.4633	21.8453	30.7222	26.3155	30.2466	26.4712	28.4389	21.6631	25.5611	26.2661	29.1568	25.6618
YBR024W	SCO2	69.847	71.8102	80.2191	73.9588	37.0897	36.886	40.7651	38.2469	68.8933	62.83	109.655	80.4594	43.7213	47.8894	46.5529	46.0545	34.8088	30.6052	33.6738	33.3896	33.1193	46.8536	44.2501	41.0603	47.9366	45.0251	31.2766	49.541	51.0708	51.9884	45.9692	49.9324	49.8455	54.3275	54.4411	52.1366
YBR025C	OLA1	355.043	384.428	406.98	382.15	557.776	593.363	624.685	591.941	492.258	549.402	430.956	490.872	588.5	574.751	649.94	604.397	617.869	647.684	669.084	635.947	642.646	640.924	631.904	591.945	647.614	628.097	578.12	555.48	515.151	600.477	562.307	610.324	653.84	599.867	639.902	625.983
YBR026C	ETR1	184.711	187.886	208.942	193.846	138.957	146.947	154.134	146.679	202.842	169.478	330.739	234.353	141.649	141.055	159.003	147.236	96.5917	81.9222	90.1337	90.1178	89.6913	159.415	149.881	158.395	176.06	160.938	77.7389	156.495	181.008	158.497	143.435	164.858	187.383	212.496	189.733	188.618
YBR028C	YPK3	10.6306	11.1726	10.9371	10.9134	16.2349	15.101	17.7444	16.3601	17.3477	20.5796	8.69452	15.5406	12.8761	14.5409	15.4616	14.2929	44.2944	43.9214	42.9098	43.4839	43.6524	26.798	27.8561	28.1131	27.9621	27.6823	45.0026	42.0145	47.5377	41.7831	44.0845	31.935	39.2905	40.144	42.9186	38.572
YBR029C	CDS1	43.6161	45.8772	39.6875	43.0603	25.4449	26.2582	24.116	25.273	64.0683	75.6715	40.4251	60.055	32.844	38.1617	32.6837	34.5631	172.436	165.151	141.107	157.31	159.001	32.7031	31.2428	34.2103	33.3835	32.8849	147.035	89.1682	95.7758	98.3185	107.574	37.909	38.4261	38.3115	49.0749	40.9304
YBR030W	RKM3	7.39295	8.71245	7.94949	8.0183	10.4035	11.6784	10.5043	10.8621	13.7687	17.2708	3.92183	11.6538	12.3959	15.4881	11.6613	13.1818	45.0197	45.0035	41.0019	36.7362	41.9403	23.3194	24.5904	23.1705	23.8508	23.7328	40.8492	22.6303	26.3869	21.8089	27.9188	21.5597	21.0708	19.6392	21.0059	20.8189
YBR031W	RPL4A	1466.03	1502.35	1455.16	1474.51	713.885	733.61	650.852	699.449	1432.96	1700.65	819.987	1317.87	1056.21	1037.79	926.672	1006.89	2170.01	2328.51	2159.49	2237.62	2223.91	1046.46	990.074	988.493	907.145	983.043	1968.42	1587.66	1607.55	1695.03	1714.66	1035.36	931.65	825.744	889.185	920.485
YBR033W	EDS1	15.5843	14.4071	16.2824	15.4246	14.8091	13.7035	14.3285	14.2804	15.9862	11.3842	28.7307	18.7004	9.9679	10.5825	9.61564	10.0553	5.98652	5.37103	4.13978	4.61206	5.02735	11.4755	11.0115	10.1618	11.3608	11.0024	3.24032	3.61109	3.93514	2.92681	3.42834	9.81306	11.826	13.9389	11.935	11.8782
YBR034C	HMT1	27.4413	36.1147	40.1492	34.5684	41.0236	43.5004	41.5175	42.0138	73.3566	110.487	18.114	67.3192	66.8057	75.377	44.6331	62.2719	256.668	256.77	236.979	209.813	240.058	107.594	125.639	109.714	114.836	114.446	259.428	90.2561	163.968	94.3578	152.002	88.5617	104.449	105.015	91.0768	97.2756
YBR035C	PDX3	298.968	295.901	300.091	298.32	203.236	215.291	213.127	210.551	289.658	257.107	307.769	284.845	223.375	215.762	228.071	222.403	149.265	132.444	143.642	134.881	140.058	251.689	228.622	245.548	245.868	242.932	123.928	184.406	216.265	193.176	179.444	258.661	258.889	250.355	242.939	252.711
YBR036C	CSG2	209.515	215.408	215.198	213.374	235.506	229.323	211.923	225.584	243.125	225.731	247.744	238.867	222.566	218.022	225.194	221.927	151.001	146.374	135.996	129.456	140.707	215.902	209.969	215.057	205.343	211.568	117.75	133.038	128.281	134.704	128.443	168.293	184.836	190.638	186.162	182.482
YBR037C	SCO1	72.5622	70.1307	72.5785	71.7571	16.3618	18.0778	21.489	18.6429	79.9828	65.8592	118.761	88.201	24.7553	25.2562	22.6374	24.2163	34.5165	30.6985	33.6149	31.5155	32.5864	13.8518	15.6494	15.2634	13.3175	14.5205	33.1622	58.5179	54.501	56.1408	50.5805	26.4933	32.1121	33.4317	35.4608	31.8745
YBR038W	CHS2	17.3593	16.9388	16.2217	16.8399	6.34385	6.3075	6.4465	6.36595	23.7424	24.961	13.4234	20.7089	11.6655	13.8155	9.01192	11.4976	32.3959	36.6787	35.6896	38.4682	35.8081	11.454	10.9499	10.9008	11.534	11.2097	31.1989	37.6811	34.4682	38.4289	35.4443	10.2308	12.626	13.5002	14.5788	12.734
YBR039W	ATP3	567.09	601.853	608.956	592.633	327.57	340.569	325.308	331.149	574.739	529.106	901.539	668.461	403.361	383.845	384.761	390.656	343.455	324.199	332.751	342.344	335.687	400.346	358.5	381.831	432.684	393.34	365.409	366.884	471.414	412.87	404.144	484.496	508.673	553.617	510.805	514.398
YBR040W	FIG1	1.11502	1.36973	1.08273	1.18916	12.8115	13.6218	12.6068	13.0134	1.42537	1.4706	0.875041	1.257	4.06038	5.40232	7.12092	5.52787	0.483199	0.477528	0.245996	0.328114	0.383709	2.06537	2.45417	2.63891	2.19158	2.33751	0.348932	0.164543	0.277045	0.280946	0.267867	3.20822	1.85434	2.49358	3.0463	2.65061
YBR041W	FAT1	25.7509	26.0022	26.217	25.99	35.0113	34.8641	34.9507	34.942	42.436	46.2249	36.6109	41.7573	46.209	45.8916	46.0085	46.0364	49.325	48.7113	43.197	46.0902	46.8309	32.8078	34.3455	37.0702	34.7847	34.752	45.3896	57.7769	57.5656	60.6197	55.3379	30.7058	40.4226	40.388	49.0888	40.1513
YBR042C	CST26	6.9644	7.84758	8.25845	7.69014	15.006	14.7291	15.852	15.1957	15.0969	16.8292	8.57895	13.5017	19.7892	22.9024	19.9912	20.8943	32.9901	34.081	31.133	32.9561	32.7901	24.8394	22.2833	21.837	23.006	22.9914	30.788	27.5977	30.1878	28.9907	29.391	19.2277	23.2753	23.1428	24.8621	22.627
YBR043C	QDR3	26.6036	28.7151	26.5272	27.282	24.3173	24.0185	25.5588	24.6315	25.8899	27.6075	16.7962	23.4312	21.3409	21.4564	23.3667	22.0547	34.381	34.2108	31.1781	29.2733	32.2608	26.8823	29.3556	27.4178	29.7372	28.3482	25.8972	24.119	29.4883	22.2828	25.4468	23.7115	28.3787	29.307	29.1658	27.6408
YBR044C	TCM62	19.5033	19.7767	20.7143	19.9981	11.6506	11.6174	12.603	11.957	26.742	23.7495	28.8824	26.458	15.1378	15.8588	15.9062	15.6343	29.3879	27.8927	25.2678	25.434	26.9956	20.6893	21.3716	20.3034	21.1348	20.8748	27.4347	33.6592	34.0378	33.8544	32.2465	25.1711	29.6443	30.8637	31.8328	29.378
YBR045C	GIP1	2.83925	3.00561	2.9735	2.93945	16.4266	17.9043	18.2107	17.5139	2.78293	2.63219	4.14757	3.18756	6.80473	9.07823	8.69994	8.1943	1.72339	1.56124	1.80537	1.70968	1.69992	15.8481	17.5063	16.6406	16.5803	16.6438	1.40007	4.08054	3.62604	4.7328	3.45986	10.748	10.9684	12.0233	12.9565	11.674
YBR046C	ZTA1	87.0615	86.5744	93.2816	88.9725	52.6456	51.6396	56.828	53.7044	62.1756	48.2914	109.088	73.185	37.1693	36.7356	35.2876	36.3975	25.2202	20.3327	21.746	21.7357	22.2586	55.5849	55.8265	67.7768	67.8467	61.7587	28.7812	67.9822	69.3785	67.1267	58.3171	80.4751	85.4114	87.9317	85.2397	84.7645
YBR047W	FMP23	23.0115	16.4887	17.0366	18.8456	10.7827	11.2165	13.4892	11.8295	11.9393	10.0362	11.0203	10.9986	9.53324	7.19842	9.14362	8.62509	5.71259	3.85936	4.15063	5.05577	4.69459	14.3522	14.2276	14.4374	15.486	14.6258	5.40088	11.0736	11.9457	11.0589	9.86977	19.3971	21.3416	26.0962	23.3039	22.5347
YBR048W	RPS11B	920.863	928.642	874.531	908.012	460.642	481.119	459.215	466.992	1072.15	1177.82	606.235	952.068	771.102	807.908	702.805	760.605	1880.42	1932.36	1944.96	1999.89	1939.41	594.256	547.782	527.725	533.372	550.784	1820.23	1617.17	1545.7	1685.33	1667.11	756.45	607.03	535.355	641.963	635.199
YBR049C	REB1	29.699	29.3887	31.7376	30.2751	25.5491	29.0393	24.857	26.4818	32.8033	36.3593	19.8352	29.6659	19.8661	21.5618	19.7313	20.3864	54.6775	55.4426	51.2425	52.3849	53.4369	30.5358	30.1197	30.0913	31.3014	30.512	42.429	44.202	43.0596	42.6577	43.0871	26.6685	32.9561	36.1724	37.3462	33.2858
YBR050C	REG2	75.3614	76.7312	74.0271	75.3732	18.6633	21.1897	19.0657	19.6396	50.8749	31.6902	96.7071	59.7574	10.3749	9.91329	8.90384	9.73068	6.71069	5.43526	4.78929	5.33346	5.56717	8.2717	9.05524	9.02565	13.1156	9.86705	5.13014	5.70827	5.56117	4.15079	5.13759	22.6425	14.9981	15.3253	17.0508	17.5042
YBR052C	RFS1	555.591	545.461	548.487	549.846	180.891	188.392	186.477	185.253	419.273	369.281	552.239	446.931	172.065	167.707	143.112	160.961	161.457	132.232	151.751	154.855	150.074	144.471	151.54	150.892	152.704	149.902	108.119	249.459	230.63	269.242	214.363	192.921	192.662	206.607	194.409	196.65
YBR053C	YBR053C	179.869	172.468	196.074	182.804	127.491	131.327	143.047	133.955	197.517	178.873	329.526	235.305	139.008	133.666	140.794	137.823	63.3856	54.1379	59.0642	68.9061	61.3734	153.466	153.005	162.575	166.983	159.007	51.8004	127.588	127.189	123.809	107.597	108.89	131.845	148.934	143.977	133.411
YBR054W	YRO2	318.001	339.904	410.326	356.077	955.903	910.288	962.324	942.838	313.001	263.349	605.68	394.01	696.718	550.776	919.914	722.469	155.053	165.013	198.744	205.514	181.081	528.847	546.456	407.404	439.111	480.454	133.483	148.7	136.137	183.596	150.479	214.338	398.103	390.061	310.001	328.126
YBR055C	PRP6	8.68926	8.63251	9.48093	8.93423	19.6381	18.9051	17.5442	18.6958	15.897	16.2736	9.3603	13.8436	18.0225	19.63	18.9053	18.8526	28.4108	27.7805	24.736	25.4703	26.5994	26.9779	25.519	27.9631	28.4202	27.2201	25.8334	21.7813	24.3736	21.0313	23.2549	25.4913	26.3886	29.605	31.7795	28.3161
YBR056W	YBR056W	247.26	250.05	278.85	258.72	161.045	165.891	177.354	168.097	237.071	203.528	341.75	260.783	143.501	142.291	153.169	146.32	67.8202	53.7227	55.3662	59.9665	59.2189	150.381	144.566	159.329	161.518	153.948	51.4921	126.66	110.854	133.278	105.571	138.724	140.577	154.415	152.62	146.584
YBR056W-A	YBR056W-A	170.637	190.423	174.709	178.59	281.995	257.96	202.765	247.573	158.619	162.43	75.8061	132.285	267.722	268.849	215.495	250.689	30.7682	27.7219	27.7134	22.1931	27.0992	175.78	188.169	196.892	163.18	181.005	18.9592	14.5282	17.0557	13.2645	15.9519	105.033	93.898	101.3	85.0178	96.3122
YBR057C	MUM2	55.2618	56.3916	58.4107	56.688	54.4981	60.8582	54.8348	56.7304	64.1034	61.3333	65.9336	63.7901	51.1205	54.9663	43.4385	49.8418	74.1774	70.4438	73.3332	73.672	72.9066	56.0532	57.3649	58.2787	60.9312	58.157	62.7212	73.1816	71.6787	73.6849	70.3166	59.1021	63.3969	68.2264	66.3353	64.2652
YBR058C	UBP14	31.2246	32.0336	33.4627	32.2403	47.0097	50.2379	46.8367	48.0281	38.1811	42.8671	34.3413	38.4632	47.3053	49.2407	48.0423	48.1961	46.49	45.8391	42.9092	43.6271	44.7163	56.444	58.4093	52.7299	58.2846	56.4669	48.6526	38.1611	40.2354	39.2754	41.5811	45.2426	43.6064	44.5484	48.0675	45.3662
YBR058C-A	TSC3	116.222	108.705	110.199	111.709	241.232	231.316	245.46	239.336	207.761	215.584	140.511	187.952	202.855	265.332	226.183	231.457	115.711	130.227	153.707	138.414	134.515	178.697	202.582	185.934	215.304	195.629	156.591	149.241	134.916	141.311	145.515	189.83	179.976	193.068	190.975	188.462
YBR059C	AKL1	32.0126	32.0113	35.9721	33.332	33.2657	33.6473	36.5465	34.4865	40.849	38.4807	44.2999	41.2099	37.6313	35.5594	45.9575	39.7161	25.0502	24.5754	23.4344	28.0165	25.2691	33.5177	36.9712	34.6088	35.0331	35.0327	27.9572	52.442	35.5514	48.7395	41.1725	34.7846	45.6651	46.9811	47.4497	43.7201
YBR060C	ORC2	11.3046	12.0707	11.7251	11.7001	13.1058	14.8599	13.0856	13.6838	21.3674	22.7532	11.0913	18.404	16.2936	16.5683	15.2559	16.0393	34.8508	36.2287	33.21	33.6792	34.4922	20.6603	21.4622	21.1409	21.1208	21.0961	30.1531	25.8973	30.7792	26.5228	28.3381	20.961	22.3581	22.8076	25.6923	22.9548
YBR061C	TRM7	15.0588	15.2147	14.4607	14.9114	22.8648	24.0507	22.4781	23.1312	27.3127	38.7052	11.0973	25.7051	26.505	29.3302	21.6483	25.8278	79.9491	81.0755	77.6134	75.8597	78.6244	45.9965	49.5873	51.6596	49.7294	49.2432	84.0657	39.2344	41.9386	39.5105	51.1873	39.7813	37.5157	36.4183	38.5648	38.07
YBR062C	YBR062C	94.2947	88.8577	93.4404	92.1976	129.353	121.128	129.859	126.78	122.431	100.264	174.039	132.245	135.893	134.583	139.857	136.778	63.2988	61.765	61.0984	63.479	62.4103	129.066	113.634	131.413	142.333	129.112	53.977	81.0998	79.8687	77.5775	73.1308	113.93	125.771	124.837	124.731	122.317
YBR063C	YBR063C	9.6666	9.87979	11.0429	10.1964	19.9756	18.4459	20.1233	19.5149	19.1974	20.3881	16.4103	18.6653	17.2725	19.4501	19.7221	18.8149	22.412	21.5562	19.75	19.4363	20.7886	22.6276	20.2608	24.4017	24.7118	23.0005	20.367	17.4466	18.2846	17.2827	18.3452	16.3725	20.0318	23.1099	23.8479	20.8405
YBR065C	ECM2	13.6892	13.8012	17.5075	14.9993	21.3334	24.8429	24.0842	23.4202	15.8278	17.1885	12.0651	15.0271	18.9871	22.6294	17.6799	19.7655	25.9606	27.0087	24.4355	23.2911	25.174	26.027	27.715	28.2279	31.0953	28.2663	23.6262	18.8506	22.2361	18.942	20.9137	18.5509	23.5507	26.7719	25.3248	23.5496
YBR066C	NRG2	12.2243	11.6927	11.7097	11.8756	32.8414	31.0651	29.5071	31.1379	24.7583	24.2956	8.30135	19.1184	29.5637	40.3558	33.1346	34.3514	119.739	89.2993	91.299	111.121	102.865	54.4155	54.4594	56.0404	58.183	55.7746	76.2839	82.97	48.1952	76.7736	71.0557	73.5904	86.1068	115.712	111.039	96.612
YBR067C	TIP1	180.451	186.127	203.913	190.164	300.161	300.998	325.916	309.025	474.812	431.943	517.726	474.827	613.427	456.351	557.698	542.492	651.983	710.756	625.557	686.96	668.814	565.959	479.806	590.759	659.676	574.05	356.998	212.001	141.041	234.586	236.156	376.614	523.416	480.961	548.304	482.324
YBR068C	BAP2	64.4289	65.129	72.3626	67.3068	66.3765	66.0257	59.6931	64.0318	140.922	144.791	104.406	130.04	119.798	134.486	102.07	118.785	128.868	129.799	106.815	114.191	119.918	181.166	188.477	179.949	177.078	181.667	118.69	79.9326	37.8035	81.8537	79.57	132.788	156.79	146.42	150.417	146.604
YBR069C	TAT1	10.1181	12.7814	12.3734	11.7576	28.5193	32.1656	27.8405	29.5085	27.36	41.3075	8.12815	25.5985	34.0846	36.969	26.2615	32.4384	119.598	127.151	107.261	100.149	113.54	101.318	96.9774	95.1896	97.3106	97.6989	104.699	56.0138	60.9048	56.1493	69.4417	61.5445	78.176	71.7533	71.3481	70.7055
YBR070C	ALG14	23.8515	20.8063	21.3303	21.996	20.6864	21.4497	23.5564	21.8975	40.5459	47.8338	24.4297	37.6031	24.9431	29.0054	19.1946	24.381	32.6621	32.4946	36.0623	37.3412	34.6401	28.9203	31.4342	28.4624	32.5535	30.3426	29.58	36.0235	30.4095	37.3149	33.332	30.9776	30.8607	28.5629	31.9394	30.5851
YBR071W	YBR071W	177.51	180.651	175.997	178.053	152.876	157.895	171.085	160.619	191.531	219.822	131.008	180.787	176.627	210.121	168.218	184.989	139.89	125.641	146.756	155.65	141.984	250.669	274.17	245.271	278.725	262.209	128.413	162.828	180.482	146.348	154.518	151.563	183.455	175.554	170.59	170.291
YBR072C-A	YBR072C-A	1.6043	1.4011	1.21512	1.40684	0.225219	0.660077	0.851277	0.578858	0.919343	1.4158	2.79966	1.7116	1.37255	0.215914	0.640354	0.742939	0.392957	0	0.707884	0.767153	0.466998	0	0	0	0	0	0.251023	0.192356	0.185071	0.750708	0.34479	0	0	0.979858	0	0.244965
YBR072W	HSP26	2487.16	2403.62	2988.49	2626.42	2094.18	1899.5	2592.94	2195.54	750.045	281.567	6512.39	2514.67	1414.01	985.03	1858.11	1419.05	48.055	20.9351	44.2657	51.4892	41.1863	1047.1	662.977	1148.74	1239.02	1024.46	15.0104	173.483	389.302	150.26	182.014	1560.25	2013.43	3622.55	1732.61	2232.21
YBR073W	RDH54	2.98424	2.70208	3.33799	3.0081	2.69395	2.80452	3.06678	2.85508	4.21396	4.71793	4.15811	4.36333	2.39155	3.10461	2.91506	2.80374	8.82702	9.00258	9.11183	8.48986	8.85782	3.84068	3.38886	3.60885	3.178	3.5041	8.96054	6.74558	7.96011	6.02174	7.42199	3.41944	4.01381	4.6513	4.57951	4.16601
YBR074W	PFF1	12.082	12.6139	13.6485	12.7815	12.0428	12.0565	11.7862	11.9618	21.4219	24.4894	15.1771	20.3628	16.8472	16.8989	16.4826	16.7429	28.3831	30.9966	27.5656	28.1309	28.7691	16.3085	15.7701	14.6625	16.2403	15.7454	27.4792	24.6593	23.1554	23.9149	24.8022	14.5143	17.6462	16.9014	18.2	16.8155
YBR076W	ECM8	9.65172	10.1666	9.76507	9.86113	13.7995	13.5008	15.6477	14.316	11.5108	10.9198	12.2009	11.5438	13.1835	12.1557	11.5242	12.2878	3.05325	2.64383	1.94865	2.36726	2.50325	6.19392	7.46641	6.67335	7.11306	6.86168	2.8755	2.97211	1.9721	2.4665	2.57155	4.23523	5.06761	5.7427	6.10542	5.28774
YBR077C	SLM4	73.6511	74.0629	77.1701	74.9614	70.6807	69.5175	76.537	72.2451	88.7	83.9751	85.2134	85.9628	71.6458	78.7489	76.7643	75.7197	64.4525	58.8325	69.5364	66.3707	64.798	104.218	104.904	110.418	112.158	107.924	60.2553	82.5566	84.7671	83.3341	77.7283	106.357	104.592	107.255	104.312	105.629
YBR078W	ECM33	544.833	587.904	568.917	567.218	373.388	365.606	345.407	361.467	813.313	884.31	501.421	733.015	600.841	680.783	578.99	620.205	999.215	999.119	951.325	1050.09	999.937	439.659	427.553	407.941	417.922	423.269	982.281	744.164	929.403	850.39	876.559	371.188	396.051	415.863	416.985	400.022
YBR079C	RPG1	49.5014	57.1809	56.826	54.5028	50.4299	55.8561	44.6327	50.3062	99.9734	116.729	42.1489	86.2838	72.5018	78.2717	64.1483	71.6406	205.226	222.061	200.611	201.068	207.242	110.502	102.584	103.309	109.927	106.581	217.142	140.525	152.742	140.608	162.754	85.1785	85.3122	79.509	85.8512	83.9627
YBR080C	SEC18	37.081	39.5691	39.486	38.712	54.1139	58.5614	57.2979	56.6577	50.0635	57.8879	38.9612	48.9709	65.5823	64.8931	68.2285	66.2346	55.4571	55.8007	52.305	53.3288	54.2229	76.0784	76.6328	78.104	79.3922	77.5519	50.9987	63.3835	66.8159	61.0844	60.5706	58.8043	64.1516	65.1619	71.1351	64.8132
YBR081C	SPT7	8.29987	8.87198	9.23096	8.80094	13.1489	14.2121	13.2981	13.553	14.5779	15.2274	11.6751	13.8268	13.0683	14.3532	13.7061	13.7092	21.0829	21.9157	18.7992	18.9413	20.1848	18.0639	18.2197	18.5989	18.4939	18.3441	19.8614	21.5678	21.112	18.3123	20.2134	15.1922	17.9129	19.1436	20.5508	18.1999
YBR082C	UBC4	947.421	960.826	1052.96	987.069	2791.54	2876.72	3148.68	2938.98	1235.6	1251.77	1408.71	1298.69	2766.59	2714.67	3024.28	2835.18	1231.82	1265.11	1222.66	1326.16	1261.44	3291.55	3303.56	3209.08	3630.34	3358.63	1152.77	1551.69	1511.44	1573.67	1447.39	2878.3	3063.42	3056.06	3348	3086.45
YBR083W	TEC1	15.5225	16.9281	17.372	16.6075	19.9336	21.0933	18.4175	19.8148	24.1044	21.1992	19.5254	21.6097	23.6865	21.4663	20.0026	21.7185	27.4622	28.7718	21.8612	25.3586	25.8635	32.5037	33.6518	29.0597	34.9917	32.5517	15.7195	17.0982	17.5427	16.456	16.7041	23.0749	27.9298	28.9705	28.9091	27.2211
YBR084C-A	RPL19A	1212.33	1263.12	1171.81	1215.75	517.525	530.704	517.204	521.811	1391.21	1633.08	867.337	1297.21	962.629	1038.21	959.492	986.777	2071.47	2088.61	2111.7	2029.85	2075.41	660.633	673.368	658.571	634.172	656.686	2086.54	1937.2	1709.06	1832.54	1891.34	918.2	733.983	656.757	692.645	750.396
YBR084W	MIS1	14.8401	17.5891	17.8155	16.7482	18.3818	19.1045	16.2148	17.9004	32.351	50.1404	8.93126	30.4742	25.717	30.2916	21.5019	25.8368	102.244	113.646	98.8865	93.1034	101.97	31.6852	33.5423	29.6712	30.7865	31.4213	97.6251	54.9042	51.4781	52.6543	64.1654	30.2731	26.4319	25.7655	24.7314	26.8005
YBR085C-A	YBR085C-A	1009.16	1029.07	1159.86	1066.03	2021.89	2082.49	2572.26	2225.55	1176.38	993.724	1817.08	1329.06	2284.17	2097.49	2569.59	2317.08	497.279	434.122	444.52	476.969	463.223	1605.99	1740.03	1854.83	1978.12	1794.74	597.993	2136.07	1166.33	1910.42	1452.7	1740.97	2181.84	2557.77	2179.45	2165.01
YBR085W	AAC3	0.892748	1.24333	1.17414	1.10341	2.75138	2.80183	2.90836	2.82052	2.76019	2.55462	1.6499	2.32157	2.392	3.06243	3.18218	2.87887	7.79072	8.30321	8.83106	7.86286	8.19696	3.35517	3.50551	3.75206	3.52939	3.53553	5.24964	6.25317	6.80192	6.02333	6.08202	1.9392	2.42175	2.31293	2.63492	2.3272
YBR086C	IST2	91.8975	91.6402	93.4496	92.3291	41.286	41.1946	43.2702	41.9169	116.456	110.973	127.88	118.436	59.5117	59.4597	58.0211	58.9975	96.8296	98.1508	85.7243	92.8773	93.3955	35.2957	36.8663	38.4177	38.1399	37.1799	85.3425	94.2047	85.8399	104.961	92.587	36.487	44.8803	49.0253	52.0871	45.6199
YBR087W	RFC5	30.5579	31.3529	30.8418	30.9175	31.8988	33.1757	31.8245	32.2997	39.9817	48.9596	25.6831	38.2081	39.3472	43.2735	35.3877	39.3361	64.5195	68.31	64.0381	66.164	65.7579	39.1265	36.7872	39.9414	38.9454	38.7001	64.8882	55.821	54.5451	61.196	59.1126	39.2259	35.7061	37.6408	44.2559	39.2072
YBR088C	POL30	38.307	40.4391	36.1758	38.3073	21.9337	21.18	22.6975	21.9371	71.9258	100.741	19.8951	64.1873	25.1419	34.9198	23.4062	27.8226	146.24	144.396	168.184	168.846	156.917	42.2063	38.3458	34.484	38.4852	38.3803	133.515	117.384	129.086	128.131	127.029	50.2155	64.2679	64.4192	60.9836	59.9716
YBR089C-A	NHP6B	822.2	790.389	737.539	783.376	446.286	436.254	423.267	435.269	801.389	728.62	1041.32	857.11	334.977	409.558	289.61	344.715	322.247	309.021	326.981	331.757	322.502	357.742	362.454	349.433	384.152	363.445	274.644	366.601	400.906	356.973	349.781	388.59	335.329	347.688	316.711	347.079
YBR090C	YBR090C	71.1591	70.4937	63.5021	68.385	51.1254	45.8104	42.0433	46.3264	64.7416	69.1591	83.267	72.3892	26.431	34.6218	26.2021	29.085	21.9143	20.4888	21.4803	16.8503	20.1834	18.901	20.5291	22.5381	21.3896	20.8394	17.9087	27.1093	23.7802	20.4997	22.3245	22.7559	25.7701	33.5323	26.0943	27.0382
YBR091C	TIM12	25.0923	19.9531	21.9987	22.348	39.2514	39.7077	44.6987	41.2193	37.7649	47.1385	28.7975	37.9003	58.0329	62.0484	49.7475	56.6096	49.574	47.6545	48.1195	42.8527	47.0502	65.8821	57.572	70.3152	62.5476	64.0792	50.8244	46.6825	51.9761	46.1275	48.9026	68.0242	68.2097	64.8054	60.6536	65.4232
YBR092C	PHO3	18.2113	19.654	17.8296	18.565	10.2539	11.2794	10.7816	10.7716	61.5445	85.2006	15.6402	54.1284	20.7155	28.3397	15.6577	21.571	181.774	201.678	198.82	191.007	193.32	34.6377	33.115	32.7621	32.7507	33.3164	227.302	183.214	175.188	212.505	199.552	24.1298	28.7332	27.5959	29.1357	27.3986
YBR093C	PHO5	32.2198	30.4542	29.245	30.6397	56.7345	64.1252	53.4644	58.108	21.5791	20.7605	18.7026	20.3474	26.7562	19.2263	20.0493	22.0106	44.8342	45.6094	65.6552	65.8179	55.4792	93.2447	90.1372	102.519	143.357	107.314	197.327	106.863	92.1284	102.832	124.788	270.967	242.11	131.991	208.29	213.339
YBR094W	PBY1	11.2837	12.3731	11.5988	11.7519	9.97304	10.2917	10.3912	10.2186	19.2827	21.988	18.6224	19.9644	12.7243	14.4327	13.5727	13.5766	26.5594	27.4891	25.104	25.6631	26.2039	15.4339	15.9489	15.6671	18.1272	16.2943	30.9342	25.0506	24.8537	25.181	26.5049	19.3568	20.1706	20.4692	22.5349	20.6329
YBR095C	RXT2	18.3857	17.5849	18.0995	18.0234	44.6462	42.4095	43.1714	43.409	25.2695	28.9538	18.2364	24.1532	32.6483	44.0175	34.5627	37.0762	47.6152	41.9792	39.3872	37.1606	41.5356	57.1404	57.9758	66.0331	58.3096	59.8647	34.4308	39.9925	46.641	34.3454	38.8524	49.1421	56.3521	61.1303	58.4785	56.2758
YBR096W	YBR096W	45.8717	37.1057	36.1616	39.713	40.9833	40.5075	37.9403	39.8104	48.7831	64.9549	70.0503	61.2628	66.8637	60.869	101.171	76.3012	55.8367	67.2734	61.5139	52.4589	59.2707	84.1206	72.3348	70.1087	76.4736	75.7594	51.3888	82.7226	80.9052	75.4808	72.6244	67.8787	90.4194	92.9697	103.821	88.7722
YBR097W	VPS15	5.71657	5.8658	6.14684	5.90974	8.6233	8.36128	8.72464	8.56974	7.10793	7.87685	7.11952	7.3681	8.26619	8.98438	8.58422	8.6116	8.68736	7.98727	6.88484	7.48488	7.76109	6.03001	6.98131	6.78037	6.29221	6.52097	6.40411	7.63724	7.47324	7.68238	7.29924	5.4917	6.38114	7.26232	8.43686	6.893
YBR098W	MMS4	5.2801	5.20848	5.34117	5.27658	11.6025	12.4278	14.3969	12.8091	5.69791	6.38332	4.73315	5.60479	9.38157	9.19653	8.97903	9.18571	12.0219	11.8765	11.5284	11.3134	11.6851	9.49996	9.05997	10.0175	9.23918	9.45415	9.94163	12.0572	10.5592	11.9041	11.1155	9.16343	10.9647	12.5594	13.4914	11.5447
YBR101C	FES1	112.576	106.543	117.993	112.371	344.642	313.043	426.316	361.334	116.367	123.009	186.669	142.015	264.697	269.788	342.95	292.478	224.923	218.166	226.273	219.828	222.298	295.45	325.222	297.75	332.484	312.726	163.118	143.321	113.127	150.149	142.429	296.63	259.055	279.921	283.009	279.654
YBR102C	EXO84	11.4772	12.51	13.2115	12.3996	18.1163	19.0614	19.8066	18.9948	17.3045	19.572	11.6931	16.1899	17.7385	17.5416	18.1828	17.821	29.262	28.4995	26.1574	25.0383	27.2393	25.2657	26.3043	25.8077	28.3138	26.4229	25.4621	25.422	28.9402	26.0566	26.4702	25.1883	27.689	30.5107	31.7551	28.7858
YBR103W	SIF2	16.6925	17.189	16.8458	16.9091	16.9769	16.4592	17.5561	16.9974	24.5502	26.5935	19.6928	23.6122	16.8499	18.6041	17.9878	17.8139	34.0392	33.2949	32.0606	30.7511	32.5365	28.8964	25.4471	27.1423	28.0751	27.3902	23.7317	26.2738	28.4957	26.3237	26.2062	21.5303	25.612	28.4877	28.4705	26.0251
YBR104W	YMC2	5.95309	5.73026	6.73178	6.13838	34.2726	32.5734	28.9713	31.9391	12.652	18.5758	2.06895	11.0989	22.9657	31.8196	24.5665	26.4506	62.7993	65.5725	58.4174	51.2954	59.5211	92.8253	97.6315	98.0434	85.8757	93.594	56.9133	23.4322	33.9238	21.8164	34.0214	43.9539	42.9498	42.0783	42.7521	42.9335
YBR105C	VID24	225.034	238.871	273.752	245.886	388.36	381.732	362.236	377.443	175.195	208.2	155.403	179.599	211.124	232.723	202.642	215.496	145.033	127.275	112.436	127.536	128.07	174.893	194.068	150.533	162.688	170.546	97.0004	125.629	157.247	127.015	126.723	109.903	176.774	220.573	139.327	161.644
YBR106W	PHO88	374.102	365.817	369.882	369.934	647.402	638.483	654.989	646.958	442.377	507.567	246.024	398.656	554.389	620.425	531.393	568.736	721.941	742.366	774.597	780.501	754.851	635.789	630.764	597.417	601.236	616.302	627.125	602.14	651.22	603.472	620.989	581.296	600.723	602.298	595.331	594.912
YBR107C	IML3	20.1988	21.9907	22.975	21.7215	83.9931	85.4972	83.0072	84.1658	22.5405	21.3905	17.4103	20.4471	85.7675	91.2824	83.8761	86.9753	43.3815	40.5928	37.4091	38.1011	39.8711	95.4006	96.315	92.9383	90.749	93.8507	27.3464	28.2463	35.1479	30.5688	30.3273	78.2649	88.8884	91.7596	99.1514	89.5161
YBR108W	AIM3	25.904	26.6624	31.2234	27.9299	41.6419	45.8333	39.1667	42.214	35.9241	33.3869	39.6135	36.3082	41.4532	34.5507	45.2233	40.4091	20.8355	20.5548	18.5476	19.0525	19.7476	30.8937	32.2493	29.5679	32.039	31.1875	17.9033	31.9237	24.5183	30.8311	26.2941	21.8961	29.6806	28.4897	28.4983	27.1412
YBR109C	CMD1	545.303	533.841	516.492	531.879	819.821	814.575	862.049	832.148	613.763	638.008	674.316	642.029	801.146	794.682	809.629	801.819	403.467	419.693	440.35	454.959	429.617	1080.68	1035.46	1038.53	1082.55	1059.31	365.203	422.635	461.914	428.021	419.443	835.504	782.485	772.692	833.713	806.098
YBR110W	ALG1	36.1107	37.8918	37.6826	37.2284	62.44	59.8925	60.8223	61.0516	52.038	55.2231	49.9334	52.3982	60.6444	63.7022	62.9608	62.4358	63.781	56.1455	50.2598	48.4497	54.659	70.0851	69.35	77.4051	74.6578	72.8745	47.4002	52.3607	58.3294	53.365	52.8638	57.5085	69.4109	71.4823	82.2471	70.1622
YBR111C	YSA1	317.453	312.461	332.882	320.932	306.593	306.652	330.783	314.676	292.132	262.944	383.967	313.014	262.896	248.595	281.816	264.436	192.693	170.308	187.182	184.376	183.64	326.934	311.671	338.818	341.761	329.796	159.816	258.863	283.439	248.637	237.689	352.921	361.132	373.19	355.751	360.748
YBR111W-A	SUS1	191.6	186.934	184.294	187.609	171.889	161.412	193.667	175.656	222.854	210.385	330.211	254.483	184.145	199.549	211.555	198.416	112.107	94.7047	112.602	111.997	107.853	164.845	171.687	158.241	166.831	165.401	110.756	149.694	148.453	155.49	141.098	193.556	190.377	211.158	203.418	199.627
YBR112C	CYC8	42.6266	41.0472	43.0644	42.2461	20.8203	23.2562	20.5819	21.5528	55.8908	58.4957	38.3868	50.9244	29.7558	31.944	28.1998	29.9665	64.9646	73.2293	66.0127	67.0734	67.82	21.6182	23.8365	22.0055	22.0926	22.3882	59.654	65.4012	49.9167	60.1972	58.7923	19.196	26.6045	28.9829	28.9198	25.9258
YBR114W	RAD16	17.7932	18.0965	24.2481	20.0459	19.4831	19.6739	19.8767	19.6779	29.3046	32.8024	23.1804	28.4291	20.3145	25.3147	18.0566	21.2286	25.0515	24.6092	21.4939	20.1662	22.8302	22.1399	22.3987	20.366	22.2075	21.778	21.4559	32.4042	27.4083	30.7826	28.0128	14.22	17.9154	22.3389	17.1575	17.9079
YBR115C	LYS2	103.515	101.727	89.5166	98.2529	13.4172	13.1126	12.3546	12.9615	50.2806	58.5078	19.1362	42.6415	38.8245	31.8958	40.3358	37.0187	26.607	28.6497	26.7651	26.1897	27.0529	26.1607	28.1773	26.2341	23.9375	26.1274	26.1314	21.719	24.2449	21.4723	23.3919	17.4595	21.2256	20.5056	21.6122	20.2007
YBR117C	TKL2	111.155	100.297	109.361	106.938	27.0254	24.301	39.517	30.2811	23.323	11.95	133.67	56.3143	12.1478	10.0109	13.3067	11.8218	6.87396	6.30264	6.36521	6.64139	6.5458	21.1278	16.986	25.8664	27.5512	22.8829	5.46651	6.60957	17.9628	7.47891	9.37945	22.1194	16.6388	35.8465	12.1711	21.694
YBR118W	TEF2	5956.32	6097.69	6266.62	6106.88	4928.55	5111.34	5144.45	5061.45	5934.46	6710.19	5130.14	5924.93	5238.51	5376.26	5251.89	5288.89	7388.91	7588.96	7483.96	7329.96	7447.95	6018.06	5702.45	5613.69	5549.06	5720.81	6020.81	6298.47	6177.89	6221.13	6179.57	5417.21	5537.97	5607.35	5331.64	5473.54
YBR119W	MUD1	50.9907	47.0843	46.5573	48.2108	84.0934	88.3653	91.16	87.8729	73.1118	63.7549	50.6833	62.5167	94.8563	93.571	91.933	93.4534	51.093	51.195	50.2021	50.7961	50.8216	95.7416	101.156	101.182	108.729	101.702	41.2545	51.3169	44.1491	50.3695	46.7725	82.5607	97.0294	99.2821	103.452	95.5811
YBR120C	CBP6	72.2053	65.7865	68.3666	68.7861	30.4214	30.2331	33.7557	31.4701	87.8227	74.4539	130.332	97.5362	42.4927	48.0735	41.2789	43.9484	57.9531	47.7841	57.7156	55.0649	54.6294	25.0306	23.6601	26.968	27.8068	25.8664	49.7692	74.8475	79.116	81.8616	71.3986	40.7851	43.1026	42.345	50.1421	44.0937
YBR121C	GRS1	146.519	165.059	163.664	158.414	148.655	149.089	138.054	145.266	223.959	258.154	143.806	208.64	176.274	199.003	170.182	181.82	360.638	365.321	351.145	351.25	357.089	216.189	213.273	222.231	223.385	218.769	379.972	306.464	312.84	313.591	328.217	223.785	204.148	199.842	228.592	214.092
YBR122C	MRPL36	122.918	124.254	134.864	127.345	83.2409	80.1429	94.1697	85.8512	127.289	118.709	156.103	134.034	82.7983	106.155	84.9759	91.3097	141.027	118.436	132.239	119.756	127.865	120.382	122.856	127.009	132.835	125.77	146.371	184.803	209.279	160.596	175.262	154.182	147.713	149.511	149.409	150.204
YBR123C	TFC1	16.5279	17.2946	17.3657	17.0627	21.6469	21.8393	21.4335	21.6399	24.2038	21.5367	18.6081	21.4495	19.4224	21.1882	19.2543	19.955	27.207	27.8623	25.9668	27.961	27.2493	23.2258	23.974	24.3844	24.4286	24.0032	24.2802	27.1957	26.1049	25.0727	25.6634	22.7957	24.5847	25.5005	26.6836	24.8911
YBR125C	PTC4	32.2207	34.9256	33.7293	33.6252	43.3949	42.3069	44.8088	43.5035	46.0186	48.7374	47.2249	47.327	46.4386	50.5536	46.9424	47.9782	53.5088	52.0076	48.0134	46.5498	50.0199	49.9611	51.1678	51.599	54.3507	51.7696	44.7782	45.7253	45.8309	45.9545	45.5722	46.131	51.1067	54.8961	56.3419	52.1189
YBR126C	TPS1	862.361	832.383	904.42	866.388	479.433	498.16	538.346	505.313	945.995	770.765	1503.64	1073.47	525.22	430.601	572.983	509.601	252.626	214.303	222.687	265.383	238.75	467.693	452.625	477.166	475.987	468.368	188.203	684.816	429.168	727.305	507.373	569.754	678.851	699.223	623.182	642.753
YBR126W-A	MEO1	1358.45	1237.34	1242.02	1279.27	1029.41	989.076	1122.28	1046.92	1894.97	1613.25	2021.69	1843.3	1460.46	1363.46	1396.49	1406.8	453.053	454.197	499.99	497.945	476.296	884.977	950.275	924.455	885.645	911.338	485.151	784.132	669.574	715.137	663.499	1075.36	1174.41	1115.64	1043.06	1102.12
YBR127C	VMA2	462.956	468.266	481.198	470.807	365.371	406.66	388.734	386.922	548.358	578.816	466.426	531.2	397.635	388.162	422.469	402.755	541.262	523.609	542.293	534.305	535.367	437.904	473.922	440.895	483.649	459.092	454.488	535.877	501.628	495.066	496.765	424.187	417.166	409.989	396.054	411.849
YBR128C	ATG14	22.734	20.858	20.2882	21.2934	14.5809	15.8565	19.1179	16.5184	20.3308	16.5577	25.5382	20.8089	14.6214	14.5914	12.6854	13.9661	12.4503	10.3772	10.7118	11.6262	11.2914	12.2439	9.80125	13.3765	14.0574	12.3698	9.26358	17.6496	13.9645	16.928	14.4514	14.1664	16.4345	19.704	22.4709	18.194
YBR129C	OPY1	24.1612	23.6716	25.8444	24.5591	33.9294	34.1437	32.7998	33.6243	32.8527	31.4059	30.2643	31.5076	21.2111	26.8462	19.2363	22.4312	48.8592	38.3464	34.2514	37.2855	39.6856	23.1067	26.9194	24.3021	24.0694	24.5994	36.2926	34.2255	34.6418	33.1216	34.5704	35.0212	36.9295	43.3121	42.6363	39.4748
YBR130C	SHE3	23.9206	23.5387	26.4513	24.6369	42.0089	45.8969	46.1514	44.6857	35.6971	40.4164	21.108	32.4072	43.8728	49.2844	42.903	45.3534	75.8094	76.8167	69.1492	69.6261	72.8504	49.7894	50.4597	52.3438	54.5266	51.7799	75.8658	74.1486	74.6139	71.8236	74.113	46.8008	51.6008	52.911	61.3588	53.1679
YBR131W	CCZ1	2.46423	2.82201	3.126	2.80408	5.87489	6.3276	7.48756	6.56335	4.13231	5.11023	2.63706	3.95987	5.46418	6.74931	6.12012	6.1112	11.3771	10.5665	9.95755	10.6093	10.6276	10.0865	10.8661	12.0693	11.0735	11.0238	11.7107	10.1266	11.5783	9.85594	10.8179	10.1848	12.894	13.3334	13.8233	12.5589
YBR132C	AGP2	58.1324	59.017	61.0422	59.3972	9.07277	10.1153	9.68581	9.62463	48.8499	43.9523	53.6316	48.8113	9.57877	10.0701	8.08455	9.24447	13.2017	9.35592	9.12457	11.0681	10.6876	9.56985	8.1063	8.7403	9.45431	8.96769	10.048	21.3342	16.9218	24.0952	18.0998	11.4311	17.4976	17.7979	19.1963	16.4807
YBR133C	HSL7	9.24105	8.60957	8.28968	8.71343	12.4261	12.6618	13.6847	12.9242	18.6981	21.1072	12.1101	17.3051	18.6438	20.3486	18.8071	19.2665	26.3369	28.1029	25.8739	27.1508	26.8661	20.0779	19.5581	19.6066	19.9093	19.788	32.5576	28.9381	32.9713	29.9131	31.095	20.5755	24.2548	24.8235	27.5747	24.3071
YBR135W	CKS1	50.2972	49.6812	51.9133	50.6306	292.896	299.834	291.348	294.693	97.1253	103.176	69.4556	89.919	315.823	326.367	341.428	327.873	137.454	125.558	124.218	129.688	129.23	297.054	300.285	315.172	277.772	297.571	157.02	123.735	130.634	124.412	133.95	263.122	298.96	287.966	292.253	285.575
YBR136W	MEC1	1.98479	2.0236	2.04748	2.01862	2.91103	2.90448	2.98243	2.93265	3.73567	3.8872	4.39229	4.00505	3.28308	3.81738	3.53079	3.54375	4.13507	4.09556	3.62266	3.71959	3.89322	3.78916	3.71068	3.88648	3.50406	3.7226	3.91358	3.44179	3.35081	3.45435	3.54013	3.17267	3.52994	3.89881	4.07097	3.6681
YBR137W	YBR137W	112.663	109.765	117.256	113.228	414.546	389.613	431.63	411.93	104.296	86.1667	146.61	112.358	215.433	263.56	260.957	246.65	86.5248	75.3753	76.096	76.2378	78.5585	375.383	363.91	416.217	383.262	384.693	60.6766	119.073	145.982	110.612	109.086	371.435	326.428	322.409	348.304	342.144
YBR138C	YBR138C	13.8968	13.5067	11.9326	13.112	5.09676	5.39202	6.32588	5.60489	17.6519	16.9211	15.0249	16.5326	8.06031	11.1269	8.20927	9.13216	13.3621	13.4078	12.7928	16.5175	14.02	5.09601	5.15601	5.86588	6.09407	5.55299	20.692	34.8471	28.1239	30.4895	28.5381	6.49738	8.52404	10.3864	13.0282	9.609
YBR139W	YBR139W	130.855	125.855	135.104	130.605	54.3563	56.2212	60.7342	57.1039	157.392	129.625	254.926	180.648	78.1258	75.2304	83.2017	78.8526	40.8632	32.4237	37.4277	44.7082	38.8557	44.0776	42.4043	44.3298	50.4137	45.3064	39.0111	128.417	100.755	138.263	101.612	51.0176	64.5217	72.3884	68.7656	64.1733
YBR140C	IRA1	10.7514	10.8209	11.2235	10.9319	10.5093	9.43187	9.7028	9.88132	14.5633	13.8232	15.0171	14.4679	13.3096	12.9979	14.3352	13.5476	12.675	11.9119	10.2509	11.1807	11.5046	11.9578	11.9227	12.2455	11.3328	11.8647	10.3599	11.5595	12.3992	11.499	11.4544	9.5619	9.87816	10.4822	10.8146	10.1842
YBR141C	BMT2	8.8049	7.70136	8.92981	8.47869	14.9488	17.5084	14.843	15.7667	16.1374	18.6696	6.3911	13.7327	17.7107	18.6164	14.9071	17.0781	35.0401	35.6074	31.5942	28.4401	32.6705	31.4845	34.507	35.9056	34.3034	34.0501	28.5996	14.5503	21.9345	14.7235	19.952	24.8417	23.9943	23.8869	26.369	24.773
YBR142W	MAK5	5.61292	7.7178	7.40457	6.91176	9.23958	10.4219	8.30601	9.3225	16.4647	26.1754	2.93378	15.1913	11.7399	15.5435	8.67327	11.9856	74.6982	78.6128	66.7275	63.1099	70.7871	26.3641	27.586	27.4254	28.9008	27.5691	78.18	25.0296	31.7756	22.9073	39.4731	19.1864	18.7323	20.0686	20.0524	19.5099
YBR143C	SUP45	147.014	162.232	165.311	158.186	167.153	172.589	162.527	167.423	229.69	272.405	130.918	211.004	207.995	249.534	202.47	220	519.219	497.068	472.428	472.729	490.361	238.688	245.006	275.754	250.202	252.412	484.093	403.636	388.388	385.346	415.366	273.637	253.018	265.553	296.283	272.123
YBR145W	ADH5	67.9117	64.9666	61.6137	64.8307	127.332	116.627	114.447	119.469	52.6647	41.1434	40.4312	44.7464	132.428	106.612	176.399	138.48	23.7871	22.5118	22.1708	21.0022	22.368	128.745	145.809	134.531	118.188	131.818	20.1105	29.0627	31.3453	32.6107	28.2823	93.283	99.6609	76.4808	103.212	93.1592
YBR146W	MRPS9	111.551	105.66	115.899	111.037	51.3015	53.0622	49.9988	51.4542	122.255	113.86	145.999	127.371	63.9274	69.9257	57.8283	63.8938	134.831	120.529	116.525	117.589	122.368	60.6949	67.7254	67.1089	69.2291	66.1896	138.591	147.82	163.717	134.311	146.11	72.3106	84.3556	89.0528	92.9895	84.6771
YBR147W	RTC2	174.141	164.108	148.638	162.296	11.1589	11.4467	10.8655	11.157	101.4	73.9394	88.6106	87.9833	27.6211	19.3958	24.0487	23.6885	6.13725	4.06876	3.46924	4.95785	4.65827	6.91203	9.69297	8.76517	9.25873	8.65723	4.29905	13.9231	7.05672	11.9268	9.30142	11.0964	12.3807	14.1215	16.4685	13.5168
YBR148W	YSW1	2.90437	2.89886	3.1462	2.98314	4.49207	4.11282	4.66069	4.42186	2.8219	2.7975	2.64415	2.75452	2.45328	2.8782	2.35331	2.5616	2.16619	1.56665	1.70279	1.77808	1.80343	4.79696	4.70337	5.14776	4.08763	4.68393	1.27056	1.88939	1.87348	1.66473	1.67454	3.14631	3.47636	4.68457	3.83585	3.78577
YBR149W	ARA1	678.33	674.274	755.929	702.844	351.921	377.01	377.368	368.766	685.795	588.021	1051.31	775.042	436.548	397.27	401.925	411.914	242.062	210.936	221.172	238.935	228.276	485.119	454.208	488.396	511.658	484.845	217.476	452.899	531.329	480.774	420.62	536.941	535.877	558.639	554.85	546.577
YBR150C	TBS1	6.57956	6.72347	7.13642	6.81315	4.53688	4.52191	5.0635	4.70743	9.53821	9.00421	5.27742	7.93995	7.05587	6.02302	5.246	6.1083	11.6229	10.8416	9.26939	8.99328	10.1818	7.68642	7.02132	7.33552	7.615	7.41456	6.30828	7.89552	7.15229	8.32614	7.42056	4.78101	7.39321	8.34361	8.31715	7.20875
YBR151W	APD1	195.791	194.194	211.442	200.476	183.91	183.71	193.815	187.145	226.379	190.934	292.312	236.542	181.474	182.184	203.173	188.944	151.037	137.22	132.081	133.287	138.406	211.522	210.878	225.22	239.032	221.663	142.313	205.734	202.696	216.077	191.705	264.888	279.053	273.844	297.003	278.697
YBR152W	SPP381	8.16354	9.13634	9.84415	9.04801	15.9889	17.4791	16.6498	16.7059	11.8024	12.1395	7.67986	10.5406	12.7762	13.8594	11.4061	12.6806	25.6333	27.5235	23.1077	23.0643	24.8322	22.6075	24.7854	23.323	23.706	23.6055	25.7258	21.7818	24.998	20.6548	23.2901	22.703	27.6584	30.1474	29.0515	27.3901
YBR153W	RIB7	24.1349	22.5702	25.5867	24.0973	33.0421	31.2257	28.3896	30.8858	34.3926	37.6706	22.4781	31.5138	26.1303	29.7799	25.3765	27.0956	41.9043	40.9257	40.147	38.7337	40.4277	33.6303	37.6057	36.9415	36.921	36.2746	45.283	30.6536	40.3338	32.2816	37.138	34.796	38.6323	40.7265	39.9518	38.5266
YBR154C	RPB5	78.0603	78.5257	86.0037	80.8632	98.0259	92.561	94.1298	94.9056	147.076	178.358	72.9007	132.778	117.803	148.958	113.03	126.597	303.812	305.167	289.465	286.739	296.296	161.425	161.272	168.969	171.094	165.69	331.12	228.431	241.485	208.2	252.309	174.452	159.37	166.326	178.351	169.625
YBR155W	CNS1	6.34913	7.53949	8.68068	7.5231	36.1281	37.2598	34.3636	35.9172	17.4828	24.3664	5.73441	15.8612	30.0846	36.4234	28.5568	31.6883	87.6947	93.3117	87.1768	84.4646	88.162	84.1713	87.3523	90.5377	92.6693	88.6826	121.414	57.9965	57.6781	54.3613	72.8625	69.4262	58.4754	65.6729	58.8383	63.1032
YBR156C	SLI15	5.62656	5.47656	5.47953	5.52755	6.93625	8.05883	7.39681	7.46396	10.7376	13.6019	5.58335	9.97428	8.86625	10.0121	8.98796	9.28877	16.6235	17.8889	16.1508	17.1694	16.9581	8.93454	8.59029	9.35259	9.94388	9.20533	17.2418	15.9065	15.5778	15.0706	15.9492	6.6843	9.28947	9.18112	10.4514	8.90157
YBR157C	ICS2	3.55998	4.36538	4.98186	4.30241	8.11048	7.64446	8.85132	8.20209	6.09098	6.0782	6.93615	6.36844	3.82889	5.20186	4.41174	4.48083	8.17169	7.07863	7.56232	8.8521	7.91618	5.68778	5.64781	4.36992	7.63773	5.83581	5.44294	7.65878	9.3869	8.70995	7.79964	9.47841	12.8106	17.3449	14.4502	13.521
YBR158W	AMN1	24.0523	23.8837	25.0024	24.3128	8.61434	8.0717	8.71046	8.4655	49.0752	51.0016	55.3755	51.8174	10.0398	13.3944	9.86861	11.1009	106.736	110.221	94.5474	102.11	103.404	31.9252	35.8084	32.192	33.4697	33.3488	87.4071	60.0191	84.2009	64.6267	74.0635	33.575	38.5089	44.3831	47.3104	40.9444
YBR159W	IFA38	85.8898	87.0522	87.6203	86.8541	107.8	111.283	108.198	109.094	115.953	119.801	109.02	114.925	117.712	125.991	130.285	124.663	150.246	141.553	147.402	144.693	145.974	126.385	121.637	131.697	127.657	126.844	133.133	139.904	160.479	142.613	144.032	130.594	127.146	133.555	147.17	134.616
YBR160W	CDC28	97.9074	100.311	92.335	96.8511	107.549	115.891	111.049	111.496	132.633	140.205	82.2768	118.372	138.566	157.152	141.026	145.581	98.4255	96.6	92.5892	92.6922	95.0767	93.8598	83.1503	92.1716	98.2186	91.8501	93.5942	122.626	119.881	117.094	113.299	103.776	101.299	101.818	116.551	105.861
YBR161W	CSH1	14.4418	12.7313	12.8815	13.3515	10.7815	11.7236	15.2376	12.5809	21.7181	22.0588	20.8521	21.543	11.808	12.9426	13.488	12.7462	24.7165	23.5481	24.5168	28.1023	25.2209	7.46891	9.45973	7.62647	9.4723	8.50685	30.4705	55.6025	36.7173	56.9061	44.9241	11.7824	14.7069	15.1897	18.153	14.958
YBR162C	TOS1	262.719	282.379	272.091	272.396	188.222	192.77	168.596	183.196	328.376	361.557	175.866	288.6	221.951	257.094	218.393	232.479	422.004	424.225	397.881	422.221	416.583	313.426	291.128	297.133	294.249	298.984	369.625	261.472	305.374	273.911	302.596	245.87	208.614	215.502	227.099	224.271
YBR162W-A	YSY6	322.776	293.753	290.177	302.235	1012.22	977.013	963.741	984.325	490.959	514.437	264.71	423.369	1051.66	1187.68	1098.24	1112.53	330.325	354.049	349.9	332.511	341.696	780.6	842.652	808.042	894.415	831.427	467.632	387.009	396.65	357.882	402.293	756.219	770.073	789.399	806.047	780.434
YBR163W	EXO5	9.0123	9.15207	9.60932	9.2579	11.3925	12.1072	12.9228	12.1408	16.2741	17.788	9.95969	14.6739	12.3366	13.9119	13.3293	13.1926	29.9907	30.125	27.2535	26.6089	28.4945	15.78	16.9459	15.511	16.7764	16.2533	24.5037	20.0636	21.8859	19.2911	21.4361	14.3922	18.6097	19.14	23.5326	18.9186
YBR164C	ARL1	89.2704	97.9446	94.7011	93.972	182.146	176.205	193.236	183.862	108.025	116.547	85.5595	103.377	160.245	180.663	199.548	180.152	186.104	171.7	170.982	166.655	173.86	251.652	268.674	286.408	269.95	269.171	167.062	200.012	198.638	172.688	184.6	237.874	225.161	233.355	253.997	237.597
YBR165W	UBS1	26.5174	25.2387	25.6773	25.8111	37.4741	40.1257	41.6454	39.7484	39.6261	38.5012	31.3199	36.4824	37.1888	40.926	36.5047	38.2065	53.3946	50.1384	44.5073	46.7236	48.691	45.502	45.732	50.5626	51.5577	48.3386	46.4473	51.918	47.2088	45.0702	47.6611	39.5814	44.294	47.6294	55.1783	46.6708
YBR166C	TYR1	20.2429	19.8481	20.2349	20.1086	67.1541	68.2727	66.4009	67.2759	32.9747	40.2373	19.4382	30.8834	59.4834	66.8491	61.8182	62.7169	50.7804	51.3303	44.6964	50.8554	49.4156	94.992	101.25	100.601	97.9537	98.6992	47.9449	42.0747	48.3645	41.9766	45.0902	68.4128	69.6843	72.9948	82.7116	73.4509
YBR167C	POP7	54.0545	52.0844	54.0268	53.3886	67.7489	70.5141	75.449	71.2373	58.3585	64.2076	50.3383	57.6348	67.3137	76.5463	62.5945	68.8182	69.6063	61.4189	61.5798	57.9827	62.6469	72.9492	78.0433	81.7958	80.5804	78.3422	65.8904	67.4669	69.1584	58.822	65.3344	81.6901	74.9485	74.9611	88.7423	80.0855
YBR168W	PEX32	13.5528	12.6524	12.5881	12.9311	14.7117	13.4607	15.1043	14.4256	18.6844	17.5243	18.6595	18.2894	12.8402	14.7221	13.7822	13.7815	19.9103	17.2024	14.6801	16.9641	17.1892	14.9735	13.5773	18.5609	15.9151	15.7567	14.0332	14.8549	16.1468	17.4064	15.6103	15.9809	18.0647	17.8066	24.055	18.9768
YBR169C	SSE2	198.313	194.857	240.105	211.092	327.097	338.107	405.116	356.773	148.166	110.027	355.917	204.703	291.744	227.145	347.134	288.674	35.6738	27.5313	32.1008	36.6881	32.9985	235.933	233.362	233.954	256.439	239.922	25.5444	80.0256	97.4987	90.4491	73.3795	242.554	310.91	338.761	287.251	294.869
YBR170C	NPL4	24.2347	23.9776	25.1255	24.4459	43.9016	46.0796	46.9829	45.6547	41.978	41.4306	37.7895	40.3994	41.3951	43.3971	44.005	42.9324	42.6192	41.6887	38.7423	36.5255	39.8939	53.7179	52.1454	55.4388	56.4605	54.4406	34.8226	44.7779	46.2241	44.0943	42.4797	46.0793	48.5904	48.6573	52.7158	49.0107
YBR171W	SEC66	88.1399	86.2336	83.2114	85.8616	387.255	361.264	358.573	369.031	124.903	142.584	67.2485	111.579	284.479	345.517	313.314	314.437	273.765	257.454	253.588	243.904	257.178	419.685	421.747	484.356	460.995	446.696	240.931	256.881	279.963	244.956	255.683	463.447	423.396	452.135	467.595	451.643
YBR172C	SMY2	27.4031	31.2114	32.7823	30.4656	29.6505	30.7417	25.7086	28.7003	57.4014	61.5042	30.0544	49.6533	41.5259	47.2757	38.9747	42.5921	93.7721	96.6132	87.8606	82.2585	90.1261	55.5879	63.66	60.7646	62.9652	60.7444	92.2972	67.3708	82.4242	64.0488	76.5353	55.5591	64.046	64.7047	65.495	62.4512
YBR173C	UMP1	380.577	380.94	387.156	382.891	595.375	594.727	595.282	595.128	552.705	546.031	653.244	583.993	633.387	604.195	606.971	614.851	403.606	423.868	399.44	416.233	410.787	732.632	752.628	726.353	792.789	751.101	398.332	489.714	489.374	441.537	454.739	635.899	679.138	663.05	662.96	660.262
YBR175W	SWD3	4.58346	4.57475	4.97539	4.7112	11.4063	11.7193	14.6782	12.6013	11.0384	15.1716	3.96811	10.0594	13.5893	14.8265	14.292	14.2359	35.3517	36.1792	35.3877	34.0251	35.2359	23.3383	24.574	20.2823	20.4685	22.1658	37.0021	29.8844	32.3489	28.9684	32.051	21.6884	28.6082	28.5518	29.5459	27.0986
YBR176W	ECM31	10.3232	9.50942	12.094	10.6422	32.719	32.3898	36.0272	33.712	24.2707	24.2596	21.8874	23.4726	38.4926	44.5907	45.4501	42.8445	29.8629	29.5701	28.3023	28.0574	28.9482	47.446	47.4632	48.1571	48.1291	47.7989	28.168	24.2071	28.1668	26.6731	26.8038	45.822	46.7745	45.3367	51.6879	47.4053
YBR177C	EHT1	149.617	161.739	163.718	158.358	101.786	112.564	113.961	109.437	105.561	102.599	167.371	125.177	100.936	80.5519	101.215	94.2343	188.478	193.769	197.584	204.937	196.192	92.5773	93.1726	93.5259	95.125	93.6002	133.385	148.676	106.305	155.597	135.991	70.9063	90.4583	87.5727	98.3937	86.8328
YBR179C	FZO1	20.9235	22.0702	22.6809	21.8915	13.0566	13.7259	12.2701	13.0175	26.1537	26.127	31.3149	27.8652	14.2384	14.8255	14.1367	14.4002	27.7377	25.8629	24.7214	24.4431	25.6913	14.0779	13.2063	16.2553	14.7519	14.5729	24.0652	25.5811	27.8904	26.8064	26.0858	15.1398	18.0587	18.2067	21.0031	18.1021
YBR180W	DTR1	1.48045	1.40268	1.32173	1.40162	3.43373	3.63704	2.89175	3.32084	2.20083	2.55348	1.947	2.23377	4.13627	4.64328	3.89377	4.22444	3.28985	3.68318	3.3987	3.10872	3.37011	3.58216	4.51016	4.40085	4.38583	4.21975	3.86744	2.14036	3.37606	2.98184	3.09143	4.13797	4.88678	4.81197	5.56795	4.85117
YBR181C	RPS6B	461.971	491.027	457.398	470.132	280.155	271.856	284.628	278.88	631.855	747.309	292.492	557.219	416.127	539.915	466.681	474.241	1440.37	1458.39	1510.32	1375.21	1446.07	410.152	407.111	393.308	380.147	397.68	1441.51	1375.83	1193.56	1256.27	1316.79	550.228	487.199	450.445	456.695	486.142
YBR182C	SMP1	37.7392	44.4663	51.0796	44.4284	56.3577	64.9427	51.1561	57.4855	52.9327	59.9197	25.0721	45.9748	65.875	66.2725	46.0749	59.4075	15.1642	13.559	9.56222	9.11509	11.8501	45.8719	50.2203	48.8768	47.8382	48.2018	8.85322	6.03326	7.56647	6.05357	7.12663	30.4294	31.3345	30.3306	33.7922	31.4717
YBR182C-A	YBR182C-A	3.79199	2.18353	3.97674	3.31742	3.43971	8.32097	6.50066	6.08711	6.35182	8.82576	4.5421	6.57323	11.8122	13.9756	9.46948	11.7524	3.28655	4.05998	2.57412	3.62654	3.3868	3.27786	5.45396	6.79149	8.67004	6.04834	3.10356	1.39896	3.49953	1.91089	2.47824	3.15335	2.7865	2.56545	6.76849	3.81845
YBR183W	YPC1	107.836	100.34	116.522	108.233	76.8816	72.349	70.2997	73.1768	100.597	88.303	157.685	115.528	71.9608	64.151	70.3801	68.8306	35.8026	27.9518	30.3478	37.0455	32.7869	31.5496	35.6404	26.6383	28.2473	30.5189	19.3194	42.1737	22.1731	45.7992	32.3663	36.4936	38.9108	40.115	39.1264	38.6615
YBR184W	YBR184W	2.16763	1.88132	2.03439	2.02778	2.4741	2.13269	2.38789	2.33156	3.9425	4.3843	2.51759	3.6148	2.28452	3.09487	2.48276	2.62072	3.33568	3.42153	2.99409	3.49264	3.31099	1.15993	1.26822	1.71104	1.35149	1.37267	2.61011	4.74599	3.89218	4.22261	3.86772	0.937333	1.33862	1.62324	1.82984	1.43226
YBR185C	MBA1	59.9269	56.3965	56.5016	57.6083	21.2219	18.0427	21.919	20.3945	72.3666	66.2724	95.3041	77.981	32.188	33.0703	31.2406	32.1663	40.7893	36.9784	33.8819	36.6745	37.081	15.6935	15.4636	17.0016	15.7514	15.9775	41.8061	45.9901	56.0948	51.8412	48.9331	20.583	24.6996	27.2357	29.6165	25.5337
YBR186W	PCH2	2.11202	2.31446	2.92447	2.45032	3.83914	3.60728	3.85884	3.76842	5.87676	6.45625	5.34291	5.89197	6.7185	6.83361	6.55866	6.70359	7.95708	7.96033	6.68669	7.85042	7.61363	4.45078	4.57693	6.15585	4.71191	4.97387	7.82215	5.11685	7.61567	5.71576	6.56761	3.82262	5.07956	5.88326	6.20718	5.24815
YBR187W	GDT1	39.5401	38.0678	37.9609	38.5229	41.5199	41.9222	40.9388	41.4603	61.4394	71.1713	25.0141	52.5416	58.769	60.8065	55.5451	58.3735	147.427	150.103	151.988	153.542	150.765	56.9548	52.8162	54.3725	56.1957	55.0848	126.939	93.0895	88.3568	91.9203	100.076	44.7745	43.8679	40.9945	46.2733	43.9776
YBR188C	NTC20	52.7398	52.69	52.2906	52.5735	86.546	87.2688	82.4251	85.4133	61.6618	59.7707	64.1854	61.8726	75.9659	79.9762	68.461	74.801	54.2979	49.0319	43.9091	46.6183	48.4643	83.2855	81.7105	87.6263	102.835	88.8643	48.1677	53.0132	51.0055	49.2628	50.3623	94.9407	87.6094	93.8867	94.633	92.7674
YBR189W	RPS9B	1912.98	1954.25	1793.13	1886.79	596.798	613.532	608.699	606.343	1924.16	2385.2	924.125	1744.49	1245.02	1374.14	1211	1276.72	3298.6	3112.64	3326.38	3307.18	3261.2	816.426	834.443	791.112	784.778	806.69	3592.59	3470.58	3093.79	3205.21	3340.54	1230.61	890.128	830.708	893.869	961.329
YBR191W	RPL21A	1085.78	1088.39	1021.66	1065.28	486.957	491.069	453.247	477.091	1236.73	1403.39	633.132	1091.08	802.387	995.493	730.967	842.949	2330.48	2430.64	2426.93	2433.02	2405.27	631.213	647.729	633.309	675.765	647.004	2386.14	1991.04	1820.37	2040.78	2059.58	916.467	717.452	680.235	769.999	771.038
YBR192W	RIM2	21.3766	20.9206	23.1682	21.8218	21.5207	23.6914	22.1203	22.4441	31.7885	33.9181	24.9946	30.2337	25.3912	30.114	30.4438	28.6497	57.4162	54.6717	53.3464	50.441	53.9688	34.9226	37.8639	35.4402	38.2681	36.6237	51.1198	58.3834	66.5433	57.8045	58.4627	35.4775	40.9153	42.1051	41.8797	40.0944
YBR193C	MED8	62.2969	58.968	57.7268	59.6639	62.0429	65.0157	65.0472	64.0353	70.1806	67.3847	82.8417	73.469	85.5721	73.6507	74.8522	78.025	57.1615	56.7109	56.5905	59.2401	57.4258	93.1386	88.4521	89.8464	98.4873	92.4811	52.6763	63.8031	58.7178	64.3776	59.8937	83.636	83.5942	77.2875	87.3433	82.9652
YBR194W	AIM4	30.6756	29.9671	31.3973	30.68	27.9997	31.6423	37.1419	32.2613	57.5546	52.261	70.6549	60.1568	48.9756	50.3704	52.3171	50.5544	35.2184	32.0361	28.6907	30.2433	31.5471	40.1818	34.6943	38.2127	41.1947	38.5709	44.9955	65.9486	58.5322	60.3539	57.4575	68.4239	69.6128	75.1163	79.9244	73.2694
YBR195C	MSI1	5.40496	5.60105	5.35397	5.45333	10.3326	10.3697	12.3026	11.0016	7.68402	9.90467	6.18502	7.92457	9.46731	11.2095	12.0719	10.9162	22.7303	24.3368	27.2633	28.4161	25.6866	24.4026	22.3909	23.5774	22.9791	23.3375	28.4121	21.0494	30.9099	22.0024	25.5935	19.5663	24.0122	24.4035	24.7004	23.1706
YBR196C	PGI1	717.174	760.56	830.652	769.462	2060.84	2041.75	1963.05	2021.88	727.916	739.823	498.958	655.566	1618.46	1539.93	1753.58	1637.32	919.364	945.997	896.917	918.856	920.284	2377.08	2231.34	2238.13	2199.77	2261.58	768.709	736.814	921.5	781.194	802.054	1670.67	1915.63	1754.06	1768.92	1777.32
YBR196C-A	YBR196C-A	4.41183	6.95282	5.8624	5.74235	35.9876	34.903	36.9633	35.9513	2.39513	7.72834	2.49362	4.2057	34.9638	24.0006	41.0276	33.3307	7.96255	5.81752	6.55724	9.99317	7.58262	18.8867	12.6302	21.1106	18.8892	17.8792	6.10383	5.34548	6.00021	4.1289	5.39461	17.6721	17.7456	13.388	22.2121	17.7544
YBR196C-B	YBR196C-B	16.5088	17.0456	29.3196	20.958	95.8997	98.0604	95.4528	96.471	37.1889	56.2666	12.2268	35.2274	158.448	134.842	109.673	134.321	60.2365	60.2186	53.7535	56.6208	57.7073	51.1769	81.9268	63.7472	49.8711	61.6805	44.1801	25.118	45.1813	34.0967	37.144	47.756	46.3675	66.2005	64.1603	56.1211
YBR197C	YBR197C	25.7103	26.1474	26.7325	26.1967	45.8577	46.3693	41.2341	44.487	35.9875	39.6173	19.3763	31.6604	52.7562	45.5356	51.1371	49.8096	55.3582	53.9254	53.4867	53.6002	54.0926	57.4091	60.0281	56.9774	56.6741	57.7722	52.8638	39.1372	43.4394	40.4632	43.9759	49.5759	54.8584	51.3202	53.1102	52.2162
YBR198C	TAF5	21.704	21.3822	22.0949	21.727	32.6681	32.2649	31.3371	32.09	35.2358	36.8614	22.4596	31.5189	30.6943	33.0934	32.255	32.0142	55.2048	57.3733	52.7741	51.5766	54.2322	41.1556	41.1321	42.1978	44.376	42.2154	50.4087	48.3993	48.0175	43.1766	47.5005	39.2758	45.9797	47.2303	50.9695	45.8638
YBR199W	KTR4	102.371	101.883	102.343	102.199	129.403	135.037	140.879	135.106	133.51	128.053	116.492	126.018	122.933	126.243	140.43	129.869	123.753	113.152	115.003	122.664	118.643	145.503	136.004	146.885	146.834	143.806	111.42	182.216	162.185	190.173	161.499	142.594	165.917	170.588	177.743	164.21
YBR200W	BEM1	15.8068	16.8344	17.7203	16.7872	20.3955	22.4832	21.6285	21.5024	22.0154	22.5689	15.3098	19.9647	15.4861	17.307	14.3431	15.7121	39.4765	35.6073	32.6235	31.1196	34.7067	26.7542	26.6596	31.8225	30.2947	28.8828	35.7742	33.1271	37.617	30.63	34.2871	27.5145	33.1019	35.6574	38.6789	33.7382
YBR200W-A	YBR200W-A	14.3506	12.7749	14.6882	13.9379	211.696	215.112	225.56	217.456	18.6697	8.60592	16.0359	14.4372	136.269	172.048	154.604	154.307	6.65004	3.05911	3.59387	4.8221	4.53128	141.547	185.475	177.599	178.992	170.903	1.69924	6.88256	6.80086	5.08172	5.11609	226.585	207.487	236.131	273.118	235.83
YBR201C-A	YBR201C-A	140.5	142.536	133.114	138.717	80.9541	84.5981	72.8955	79.4826	150.291	123.769	206.572	160.211	61.7857	62.2631	72.823	65.6239	131.405	82.506	105.66	103.861	105.858	48.379	55.5325	56.2898	55.7807	53.9955	32.7953	111.851	112.25	88.803	86.4248	41.3254	105.109	278.581	128.184	138.3
YBR201W	DER1	33.1908	32.0308	31.299	32.1735	160.67	162.546	167.686	163.634	45.7414	42.1846	36.9589	41.6283	145.392	180.572	153.345	159.77	60.1154	50.0581	51.6252	52.7943	53.6482	164.166	174.999	178.74	168.263	171.542	36.3975	64.4565	69.0863	62.5065	58.1117	160.498	162.71	181.231	193.282	174.43
YBR202W	MCM7	15.0976	16.563	16.2449	15.9685	5.60634	5.25704	5.39649	5.41996	22.0314	26.0984	10.3987	19.5095	6.58495	7.78834	5.16095	6.51141	46.804	43.7535	44.1859	44.4195	44.7907	10.6084	11.5207	11.5617	10.3004	10.9978	35.475	39.9895	46.1863	35.0865	39.1843	11.075	21.2674	23.8945	21.2249	19.3654
YBR203W	COS111	29.7215	29.978	26.7556	28.8184	20.4063	21.1974	19.4215	20.3417	34.6028	34.9383	30.4866	33.3426	17.4774	18.9372	16.1202	17.5116	12.4059	8.84542	8.97736	12.5783	10.7017	8.44692	10.321	9.64897	8.72883	9.28643	10.7874	15.5737	6.84373	16.8947	12.5249	9.18785	8.88266	11.1416	12.141	10.3383
YBR204C	LDH1	41.2553	40.6755	43.8272	41.9193	42.6847	40.3778	43.302	42.1215	51.6385	43.5846	68.0026	54.4086	41.4646	42.4897	38.4229	40.7924	30.7908	24.8114	27.8519	29.2231	28.1693	37.1462	37.0738	42.8817	42.4673	39.8922	25.7787	52.1311	52.5209	54.4826	46.2283	44.5848	50.1221	56.4651	54.2175	51.3474
YBR205W	KTR3	53.4524	52.332	52.8872	52.8905	56.0359	55.3886	55.38	55.6015	73.7231	72.4892	67.8169	71.3431	58.7335	64.7948	66.8049	63.4444	103.589	95.4959	90.3151	88.0699	94.3675	74.1729	73.9623	79.4642	78.039	76.4096	89.5412	87.2034	87.5405	87.673	87.9895	83.5878	83.7356	83.3558	89.3856	85.0162
YBR207W	FTH1	73.2018	71.9852	71.9194	72.3688	54.5329	52.281	52.846	53.22	98.0725	102.799	102.931	101.267	63.4633	72.0267	59.8696	65.1199	72.3207	69.2979	56.2597	59.3384	64.3042	61.9952	54.3296	63.7076	67.8921	61.9811	46.5159	54.2341	58.2321	50.1705	52.2882	52.242	60.4476	70.4539	67.5378	62.6703
YBR208C	DUR1,2	6.7647	7.15703	7.20542	7.04238	10.1868	10.0268	10.1671	10.1269	6.53217	6.1152	4.33507	5.66081	4.54551	4.94418	4.79099	4.76023	5.54913	6.12339	5.64588	5.62786	5.73656	6.93741	6.62057	6.94566	7.04491	6.88714	5.33755	19.4444	38.2401	20.1992	20.8053	7.99343	8.38622	7.69288	8.25551	8.08201
YBR210W	ERV15	41.7074	39.2962	39.76	40.2545	77.5464	83.5577	97.9136	86.3392	71.1028	76.6594	66.5706	71.4443	90.3328	106.403	102.914	99.8833	75.5894	67.0693	64.3556	63.1356	67.5375	126.887	122.916	119.159	128.263	124.306	67.0169	69.1876	78.4953	64.3875	69.7718	102.364	123.669	125.868	151.368	125.817
YBR211C	AME1	14.9836	15.307	14.9141	15.0682	15.7718	15.9884	17.4809	16.4137	24.1988	23.2113	25.8927	24.4343	17.8964	20.6243	17.6371	18.7193	43.1197	36.3854	30.8531	30.9637	35.3305	24.9447	25.4579	22.7582	26.5348	24.9239	28.5381	32.8402	25.4145	29.1085	28.9753	24.9345	26.4904	28.2512	30.9794	27.6639
YBR212W	NGR1	75.724	79.475	72.7649	75.988	31.8637	32.8213	31.2552	31.9801	94.8469	84.8477	163.88	114.525	41.6379	41.0977	36.8431	39.8596	63.2045	57.1492	51.7087	58.3722	57.6086	54.116	50.9149	54.2213	58.8008	54.5132	51.8804	84.9675	62.3149	85.0998	71.0657	52.7435	62.5795	68.7958	70.1473	63.5665
YBR213W	MET8	5.68663	6.33253	5.95639	5.99185	13.5383	13.6387	12.8179	13.3316	11.2035	13.0349	5.98071	10.073	11.3118	12.9537	10.3298	11.5318	29.1699	26.776	24.5318	23.5069	25.9962	21.8291	23.2998	24.1253	22.9386	23.0482	23.5019	11.8559	14.4213	11.2376	15.2542	21.989	18.3363	16.9699	20.5197	19.4537
YBR214W	SDS24	372.861	362.133	381.278	372.091	214.455	232.603	231.186	226.081	360.658	298.993	422.28	360.644	233.956	191.565	230.878	218.8	76.9811	60.3281	62.2422	74.8975	68.6122	164.865	173.796	175.809	185.596	175.017	51.3484	195.214	89.3157	198.493	133.593	140.948	178.161	175.664	180.213	168.746
YBR215W	HPC2	23.6243	24.2825	25.063	24.3233	37.5731	38.8748	35.0996	37.1825	34.2736	34.7487	34.783	34.6018	35.039	39.1279	38.515	37.5606	44.8163	45.8942	41.0745	42.6612	43.6116	48.1276	52.6884	54.468	60.1931	53.8693	45.1965	39.7943	40.3185	37.7277	40.7593	41.3451	44.7378	48.1325	50.2718	46.1218
YBR216C	YBP1	23.0474	23.8703	21.777	22.8982	21.018	22.2105	23.1533	22.1273	27.4512	28.4541	24.9449	26.9501	24.2579	23.2369	26.4089	24.6346	28.3944	26.8584	24.8808	24.8446	26.2446	20.8906	21.6276	21.1405	22.2726	21.4828	22.4411	27.6512	26.7709	27.4611	26.0811	18.5947	21.7659	22.0894	25.6579	22.027
YBR217W	ATG12	21.8146	22.3157	21.7739	21.9681	29.912	29.1428	29.4573	29.504	27.3273	25.4736	22.376	25.059	22.9002	28.4032	23.9136	25.0723	39.5152	34.8016	29.2282	30.705	33.5625	33.6238	33.3024	37.6856	38.4725	35.7711	30.8444	26.2774	30.1647	27.9442	28.8077	37.3878	38.552	44.7604	48.5976	42.3244
YBR218C	PYC2	70.436	73.1543	72.4141	72.0015	58.7274	59.9972	57.8134	58.846	111.971	106.596	99.4289	105.999	53.7332	49.6773	56.6413	53.3506	77.6451	80.0591	77.6657	75.6733	77.7608	63.9321	65.1759	61.9322	61.6328	63.1683	84.118	123.25	101.193	127.142	108.926	46.1825	53.4709	50.4155	51.9165	50.4963
YBR219C	YBR219C	0.129859	0.11087	0.139962	0.126897	1.05693	1.24446	1.96568	1.42236	1.28582	1.18803	0.466398	0.980083	0.757317	0.151051	0.467643	0.45867	0	0	0	0.102159	0.0255397	0	0	0	0	0	0	0	0.180933	0.0910118	0.0679862	0	0.204448	0.191254	0.0872767	0.120745
YBR220C	YBR220C	20.2436	19.9351	18.5922	19.5903	34.2491	34.1165	29.0578	32.4745	29.3552	30.3683	16.2586	25.3274	37.5506	39.3535	33.5315	36.8119	47.6902	49.3598	45.4814	47.4551	47.4966	39.0411	38.5913	38.7306	35.5857	37.9872	39.4161	30.9827	37.2849	32.9315	35.1538	37.5912	38.0436	38.9129	42.511	39.2647
YBR221C	PDB1	373.653	381.535	393.934	383.041	249.082	262.342	252.382	254.602	400.415	379.299	411.158	396.957	263.855	249.929	262.295	258.693	304.858	292.586	295.562	306.011	299.754	283.282	265.308	277.619	276.18	275.597	239.528	275.947	302.937	285.959	276.093	254.643	252.326	250.438	267.441	256.212
YBR221W-A	YBR221W-A	92.7908	83.5236	83.3595	86.558	120.834	126.167	99.6818	115.561	85.4692	70.6203	110.041	88.7102	154.552	121.971	109.673	128.732	0.557745	0	0	0.544431	0.275544	0	1.29019	1.26232	2.96852	1.38026	1.42517	2.18418	1.05073	1.59828	1.56459	0	0.572439	2.22523	0.539162	0.834208
YBR222C	PCS60	127.552	128.961	125.278	127.264	180.778	182.45	177.316	180.181	91.3265	88.9359	109.914	96.7255	129.506	124.04	140.601	131.382	77.4615	70.588	71.21	71.81	72.7674	200.941	198.22	200.557	192.034	197.938	73.9975	82.0184	107.23	84.5814	86.9568	191.571	197.263	189.402	192.04	192.569
YBR223C	TDP1	14.7984	15.2781	15.3442	15.1402	11.922	12.2549	12.8493	12.3421	17.6342	15.7348	17.1062	16.8251	11.3227	10.6627	11.4555	11.147	13.358	11.3085	11.6527	10.3902	11.6774	14.5189	15.5909	15.906	15.2332	15.3123	10.5993	13.6742	13.751	14.5159	13.1351	14.7831	16.5861	18.0078	17.9132	16.8225
YBR225W	YBR225W	27.8907	27.1209	27.9629	27.6582	23.6565	24.8933	24.9114	24.4871	30.3499	29.9103	33.8518	31.3707	25.1844	24.3776	23.042	24.2013	20.7034	18.5802	16.9181	17.7183	18.48	19.8781	20.2945	18.524	21.5901	20.0717	18.8971	26.3086	20.4306	23.985	22.4053	18.9602	23.5236	24.8351	26.2504	23.3923
YBR227C	MCX1	17.6236	19.4947	18.5518	18.5567	28.6042	26.3451	27.1677	27.3723	31.0379	32.059	23.3553	28.8174	31.379	35.9848	33.6442	33.6693	42.0118	40.6687	35.6129	36.2824	38.6439	44.6102	43.9846	46.727	47.7734	45.7738	40.679	36.3103	37.068	33.4527	36.8775	35.7622	40.9496	42.2046	44.9337	40.9625
YBR228W	SLX1	28.8736	29.3633	29.2649	29.1673	37.2583	35.0639	39.5717	37.298	37.3728	36.3803	33.5088	35.754	39.5193	41.5028	44.8933	41.9718	35.5876	33.5293	30.1099	29.0788	32.0764	43.1632	42.3736	47.74	47.2704	45.1368	28.4991	28.8631	30.636	30.1837	29.5455	39.8161	44.8388	45.4617	45.5512	43.9169
YBR229C	ROT2	17.1984	17.4939	17.1576	17.2833	19.4145	19.4733	21.5329	20.1402	28.7839	29.3859	29.3813	29.1837	23.3836	26.0465	26.557	25.329	26.6073	25.0586	25.3382	26.5164	25.8801	22.2567	22.8424	21.9425	22.3812	22.3557	30.3452	34.9404	37.6142	37.0787	34.9946	23.339	31.4792	32.8968	33.8053	30.3801
YBR230C	OM14	878.582	820.825	812.206	837.204	373.931	374.961	387.802	378.898	759.038	539.013	1684.97	994.34	387.166	343.157	373.234	367.852	167.155	123.136	129.104	136.243	138.91	221.905	217.983	247.619	247.992	233.875	124.398	286.64	261.023	317.937	247.5	353.014	419.407	459.897	403.257	408.894
YBR230W-A	YBR230W-A	293.752	254.36	238.698	262.27	219.885	195.604	210.138	208.542	317.079	238.95	495.575	350.535	234.118	210.651	209.875	218.215	32.9465	30.6875	37.0329	35.0836	33.9376	120.459	123.766	158.993	136.514	134.933	19.6549	34.1213	45.7811	32.511	33.0171	99.9856	114.718	105.51	96.2043	104.104
YBR231C	SWC5	8.86579	9.47951	9.57012	9.30514	20.1504	21.3493	21.5664	21.022	17.1362	16.949	13.0716	15.7189	15.6145	16.0983	15.3318	15.6815	22.6958	22.6088	23.0257	22.8388	22.7923	22.4251	22.9093	26.9207	23.8735	24.0322	25.4906	28.2796	26.9948	24.458	26.3057	25.3338	25.5384	25.5596	24.2333	25.1663
YBR233W	PBP2	5.60545	4.43361	5.49299	5.17735	37.2629	36.4534	36.8789	36.8651	11.3076	12.1451	5.48426	9.64565	32.1436	38.0172	31.4563	33.8724	27.3119	27.1005	27.3735	29.7088	27.8737	52.1648	50.32	55.8333	52.7878	52.7765	25.135	33.333	32.21	32.3807	30.7647	45.3685	48.4662	52.4305	56.5672	50.7081
YBR233W-A	DAD3	32.451	31.3876	29.5621	31.1336	22.6372	24.501	24.4086	23.8489	58.6637	55.336	31.1667	48.3888	20.7031	28.996	23.5909	24.43	99.2338	94.9143	94.9168	87.1064	94.0428	31.8657	39.2375	33.4754	31.6633	34.0605	105.844	83.9148	91.7743	71.1501	88.1708	43.9784	48.8635	51.9	51.4095	49.0378
YBR234C	ARC40	240.435	241.314	241.722	241.157	174.725	186.189	190.538	183.817	238.665	239.96	258.116	245.58	208.607	197.44	196.908	200.985	165.4	166.812	166.712	170.335	167.315	243.972	239.197	233.905	255.726	243.2	141.082	192.84	214.825	192.779	185.381	184.897	203.065	198.044	208.546	198.638
YBR235W	VHC1	10.9565	10.775	10.7613	10.8309	17.7644	17.3371	17.0939	17.3985	22.3164	22.1657	21.0259	21.836	22.3341	22.6746	23.8152	22.9413	19.9764	18.6057	18.2014	17.0056	18.4473	21.9129	21.7064	22.6891	20.5816	21.7225	19.6319	19.7992	21.2232	19.8649	20.1298	17.3597	20.9559	21.1676	21.8111	20.3236
YBR236C	ABD1	29.6595	26.7126	28.9296	28.4339	48.8192	49.8065	48.6446	49.0901	37.8023	38.403	39.0215	38.4089	47.4869	51.6868	52.4942	50.556	41.8345	41.6463	39.1665	39.6761	40.5808	58.1106	56.9382	56.1987	57.6545	57.2255	41.3765	43.3516	44.5009	43.2182	43.1118	48.6738	50.7693	50.3424	54.6009	51.0966
YBR237W	PRP5	11.8457	12.4563	13.3375	12.5465	18.8027	18.2987	19.6433	18.9149	17.4727	17.3242	15.7904	16.8624	17.8135	19.2537	20.6651	19.2441	22.1224	20.846	19.341	19.3381	20.4119	30.7862	30.4572	32.5335	33.0038	31.6952	18.4411	21.6925	23.798	19.7373	20.9172	21.7838	26.1454	27.9299	27.2042	25.7658
YBR238C	YBR238C	4.36609	5.8768	10.2546	6.8325	55.8993	62.6855	50.5535	56.3794	9.72199	15.3243	2.24168	9.09599	54.9656	59.1772	48.2251	54.1226	80.698	102.21	80.6341	77.9126	85.3637	54.1057	67.3915	54.4195	56.2119	58.0322	49.3539	20.4851	34.4299	21.7536	31.5056	18.5923	34.2703	33.9221	32.026	29.7027
YBR239C	ERT1	7.58975	8.29569	9.39283	8.42609	28.6046	30.0013	25.8685	28.1581	10.7665	12.4332	9.30075	10.8335	22.4677	20.3917	21.4105	21.4233	20.1528	21.2576	18.6347	18.9815	19.7567	26.9098	28.0973	26.174	25.8954	26.7691	19.6712	13.5218	15.5128	13.9555	15.6653	18.7254	22.5683	22.3873	23.9134	21.8986
YBR240C	THI2	6.36077	5.94931	6.91131	6.40713	23.2439	21.2092	21.8177	22.0903	6.92634	6.93019	6.16407	6.67353	13.8192	14.4546	16.6983	14.9907	9.152	8.55251	9.01044	8.02301	8.68449	14.2204	15.9795	14.6706	13.0661	14.4841	5.30231	8.89381	10.6071	8.57416	8.34435	11.4676	17.6901	17.0432	17.6811	15.9705
YBR241C	YBR241C	93.9882	87.9553	93.7782	91.9072	57.6793	61.6312	60.4058	59.9054	124.315	84.0483	196.59	134.984	70.5946	55.6238	67.0443	64.4209	23.4341	20.4426	19.5982	21.7358	21.3027	57.0669	50.7914	56.1415	54.0121	54.503	15.3505	28.3621	37.179	35.3194	29.0527	53.6424	69.7849	75.692	63.3405	65.6149
YBR242W	YBR242W	34.8556	34.1593	34.9505	34.6551	71.7562	71.4868	71.7667	71.6699	48.7867	55.9424	23.6084	42.7792	58.2631	69.6782	61.405	63.1154	116.486	111.291	104.63	103.784	109.048	109.326	106.365	113.044	115.925	111.165	112.34	60.312	74.0354	59.0503	76.4344	84.0965	77.5784	78.2887	78.0594	79.5058
YBR243C	ALG7	33.243	32.0868	30.0015	31.7771	79.0591	74.4983	72.5438	75.3671	41.6427	45.4123	31.3824	39.4791	72.9321	72.3152	75.1054	73.4509	51.49	53.6794	50.2192	49.6775	51.2665	70.7695	70.6916	75.6048	72.5494	72.4038	40.3452	48.6146	57.0595	50.4679	49.1218	60.3895	62.939	62.0865	73.1714	64.6466
YBR244W	GPX2	10.5459	10.3136	9.74825	10.2026	35.4836	29.8599	37.05	34.1312	28.7057	37.4843	24.7968	30.3289	75.7689	95.918	58.9311	76.8727	114.406	108.59	102.409	89.3483	103.688	87.3339	96.4717	94.7652	91.758	92.5822	186.461	274.386	242.253	242.6	236.425	155.785	145.471	141.912	166.576	152.436
YBR245C	ISW1	11.0269	12.148	12.5762	11.917	25.0968	26.2874	23.9862	25.1235	19.274	23.0963	10.6988	17.6897	23.506	27.1599	25.9777	25.5479	41.3899	40.3653	38.572	36.8798	39.3017	38.8157	40.5385	41.8284	41.261	40.6109	36.0995	33.7935	34.3701	30.4861	33.6873	32.8488	32.9974	32.728	34.6277	33.3005
YBR246W	RRT2	35.1652	34.5489	35.0057	34.9066	51.1664	51.1057	44.5007	48.9243	44.9601	49.1666	33.1913	42.4393	51.3055	55.6243	51.8879	52.9392	64.9886	69.6624	66.38	66.2398	66.8177	62.8979	63.0392	60.1519	65.9872	63.0191	58.6096	52.832	52.6241	49.6225	53.422	60.5308	59.9932	55.6286	63.4826	59.9088
YBR247C	ENP1	7.19725	9.30541	8.97551	8.49272	15.6483	17.0017	13.4956	15.3819	27.667	39.4721	4.59348	23.9109	21.7522	24.9709	17.1752	21.2994	115.773	133.105	118.892	109.617	119.347	49.6153	48.1226	53.4159	58.8473	52.5003	156.522	42.6255	54.7328	40.9414	73.7054	42.6523	35.9806	36.7687	35.4415	37.7108
YBR248C	HIS7	14.5632	15.4913	14.0212	14.6919	51.5426	49.4745	50.7608	50.5926	37.8735	46.6806	12.8655	32.4732	45.8496	53.513	59.6457	53.0028	89.6686	95.0177	94.8949	86.7826	91.591	114.524	122.725	112.767	112.194	115.552	130.91	202.53	222.613	192.039	187.023	72.9409	76.6028	70.799	79.3204	74.9158
YBR249C	ARO4	268.056	282.499	253.363	267.973	221.35	236.652	216.283	224.762	367.895	433.368	201.827	334.363	299.383	297.113	289.331	295.276	336.034	366.087	351.399	337.206	347.682	331.799	370.721	348.496	336.92	346.984	383.802	302.428	286.585	304.513	319.332	273.339	234.348	201.535	250.34	239.891
YBR250W	SPO23	1.68463	1.61088	1.61799	1.63783	4.44544	4.27831	4.38822	4.37066	2.32229	2.22186	2.13806	2.2274	3.26552	3.14561	3.63637	3.34917	1.62744	1.37736	1.48665	1.63366	1.53128	4.34974	3.89812	4.28413	3.82103	4.08826	0.840543	0.531099	1.09807	0.948158	0.854468	2.05806	2.4877	3.26951	3.77125	2.89663
YBR251W	MRPS5	50.4299	46.086	44.1768	46.8976	26.3713	28.0639	26.1312	26.8555	57.6071	50.6528	67.6681	58.6427	27.9461	31.1831	30.297	29.8087	42.9608	39.9941	41.1872	40.9028	41.2612	31.2186	30.8908	31.9731	34.6444	32.1817	39.0864	43.8319	46.6362	41.6776	42.808	30.0397	32.2135	31.7317	34.4112	32.099
YBR252W	DUT1	45.5969	43.3205	40.5082	43.1419	81.5804	78.8619	82.4542	80.9655	65.651	81.2001	34.8299	60.5603	89.1734	97.6727	87.6743	91.5068	119.582	120.734	118.821	121.243	120.095	125.214	125.878	127.602	119.084	124.445	116.421	98.5447	100.931	89.943	101.46	117.56	117.984	116.058	116.592	117.049
YBR253W	SRB6	118.999	104.235	108.822	110.685	166.428	156.622	151.043	158.031	162.913	146.473	146.355	151.914	169.18	170.549	152.457	164.062	76.5028	72.3987	84.054	78.5491	77.8761	142.038	145.122	150.43	153.857	147.862	72.0953	72.0572	88.6821	73.1324	76.4917	137.256	133.7	136.901	130.564	134.605
YBR254C	TRS20	19.3965	18.0018	17.8217	18.4067	33.8761	32.2846	33.7848	33.3152	37.7781	44.3005	17.8662	33.3149	37.4235	40.2609	41.9944	39.8929	63.981	63.2647	63.22	61.7102	63.044	49.6712	51.4923	55.5518	56.9576	53.4182	64.8592	58.7238	57.5759	55.4036	59.1406	59.9732	56.3638	60.0934	66.3038	60.6835
YBR255C-A	YBR255C-A	151.254	146.944	137.209	145.136	140.724	124.414	135.568	133.569	193.717	163.76	288.273	215.25	141.959	151.938	155.209	149.702	62.1008	54.4519	54.7496	54.6032	56.4764	104.367	106.425	103.517	116.415	107.681	51.2123	59.6265	72.8092	64.8051	62.1133	128.91	135.64	138.74	135.736	134.756
YBR255W	MTC4	13.1017	14.5307	16.8291	14.8205	18.0946	18.6787	19.3893	18.7209	22.8707	21.507	18.6029	20.9935	17.0275	17.6021	17.42	17.3499	26.8508	23.7526	21.5287	22.1311	23.5658	29.4711	27.4063	29.6457	29.6527	29.0439	22.2439	26.1023	24.4254	23.6524	24.106	21.2882	24.9286	25.8897	27.0616	24.792
YBR256C	RIB5	174.936	165.564	182.291	174.264	167.339	157.518	172.601	165.819	197.002	181.64	225.355	201.332	152.185	160.691	169.988	160.955	123.908	113.277	122.747	112.157	118.022	224.437	237.891	228.706	207.204	224.56	126.082	164.403	172.716	165.438	157.16	185.924	207.704	211.291	218.218	205.784
YBR257W	POP4	13.8921	13.7047	16.2861	14.6276	31.747	30.3325	34.9868	32.3554	28.094	30.2065	16.5022	24.9342	27.4103	34.6523	24.4973	28.8533	45.7985	42.798	40.1738	38.0512	41.7054	37.7241	41.1705	43.8063	43.0807	41.4454	42.6229	25.8993	37.484	26.2395	33.0614	34.3101	33.5915	35.8643	39.5594	35.8313
YBR258C	SHG1	27.0924	27.1402	21.2354	25.156	43.0999	37.5246	41.9931	40.8725	34.4119	38.0539	34.8068	35.7575	37.9364	45.4406	44.1285	42.5018	38.4766	37.0403	33.779	30.7596	35.0139	59.0542	64.2185	66.9652	72.5305	65.6921	38.4554	49.8761	45.0969	35.8225	42.3127	69.4754	68.533	76.0259	75.6133	72.4119
YBR259W	YBR259W	6.96862	7.60054	7.87803	7.4824	15.8813	16.5449	15.7305	16.0522	10.8993	11.7705	7.25541	9.97507	13.2925	15.9307	14.0336	14.4189	15.6418	15.529	12.2212	13.7187	14.2777	14.4991	15.7133	16.4146	15.7083	15.5838	12.6577	10.1072	12.0451	10.8143	11.4061	14.2131	16.2586	17.9118	19.4396	16.9558
YBR260C	RGD1	15.7974	14.9631	15.9813	15.5806	22.0203	22.0048	22.324	22.1164	22.7236	23.1096	18.0369	21.29	21.7812	21.8796	21.8055	21.8221	33.5035	32.8779	29.6841	30.4966	31.6405	33.4805	33.9767	33.6896	34.5078	33.9136	28.1313	33.2398	33.3248	32.2084	31.7261	28.7107	31.9642	32.9517	35.8827	32.3773
YBR261C	TAE1	28.3769	31.9303	31.1096	30.4723	115.269	117.661	111.44	114.79	48.0235	51.8296	29.716	43.1897	111.637	112.574	110.268	111.493	100.144	101.788	96.5055	99.6709	99.5271	176.205	181.741	178.504	162.021	174.618	117.06	97.4745	99.1509	96.2132	102.475	149.961	143.64	139.564	146.602	144.942
YBR262C	MIC12	197.264	181.059	169.847	182.723	97.7322	82.6227	85.5275	88.6275	216.422	178.707	305.833	233.654	123.718	123.926	102.208	116.617	164.081	145.852	158.572	168.432	159.234	147.959	158.849	136.803	136.658	145.067	132.719	124.043	166.621	141.151	141.133	146.814	160.07	158.631	139.735	151.312
YBR263W	SHM1	118.7	123.977	118.319	120.332	101.165	100.202	97.1879	99.5183	154.691	175.747	120.672	150.37	113.431	118.634	110.849	114.305	206.06	214.482	208.711	206.606	208.965	143.196	135.925	132.416	133.938	136.369	183.747	146.551	138.23	150.258	154.696	121.018	109.924	107.344	112.542	112.707
YBR264C	YPT10	33.6507	32.0464	31.9164	32.5378	60.023	57.461	59.1751	58.8864	46.4495	40.8759	43.3435	43.5563	59.6648	66.5739	56.7797	61.0061	42.6007	39.9108	39.9995	34.8136	39.3312	65.0263	68.814	74.2465	66.8662	68.7382	29.6914	41.3208	44.0596	37.8979	38.2424	57.9442	67.2039	61.9002	65.2673	63.0789
YBR265W	TSC10	69.8152	73.3678	71.4873	71.5568	37.2308	39.8135	38.046	38.3634	83.3593	89.3735	58.3469	77.0266	39.3782	39.5184	32.2218	37.0395	111.092	109.524	113.324	116.414	112.588	45.0604	44.0898	49.8283	46.5193	46.3745	89.4039	81.2666	84.8206	82.2064	84.4244	65.0662	67.4493	69.7774	72.1015	68.5986
YBR267W	REI1	9.15814	12.8924	12.4495	11.5	24.1838	25.6008	20.7226	23.5024	37.0923	51.2272	5.74704	31.3555	28.9242	34.314	21.7844	28.3409	126.383	129.598	106.006	86.1994	112.047	67.1944	71.8516	67.333	72.307	69.6715	139.897	38.1935	75.596	32.8225	71.6273	53.6382	56.504	54.6004	50.0968	53.7099
YBR268W	MRPL37	121.723	115.067	112.043	116.278	59.4578	59.8325	58.7939	59.3614	151.277	127.508	168.156	148.98	84.6478	85.1128	71.6707	80.4771	113.732	102.278	98.2276	97.5982	102.959	81.8166	82.2044	82.9148	78.5976	81.3833	111.175	118.353	128.889	105.862	116.07	84.8179	99.8554	98.1015	91.9956	93.6926
YBR269C	SDH8	345.075	339.027	329.52	337.874	292.262	272.144	270.383	278.263	315.825	244.147	448.704	336.225	270.678	237.201	251.636	253.172	99.6576	87.5097	92.2148	95.704	93.7715	275.702	259.506	285.674	271.619	273.125	78.9575	144.746	159.776	154.9	134.595	269.603	307.677	313.486	260.992	287.94
YBR270C	BIT2	11.0239	9.79797	10.8366	10.5528	11.9879	12.1447	13.7228	12.6185	15.7123	14.8056	16.9158	15.8112	10.6703	11.4562	12.2503	11.4589	13.9073	12.5013	12.168	12.8523	12.8572	15.1553	14.2952	14.712	16.1336	15.074	10.5648	12.5656	10.8402	10.94	11.2277	12.1883	15.5104	15.9664	14.8438	14.6272
YBR271W	EFM2	4.94006	6.26731	7.12267	6.11001	11.0293	11.5096	11.0063	11.1817	11.9375	16.8081	5.84845	11.5313	10.6934	12.9287	9.50273	11.0416	47.7446	49.5123	43.9497	41.2542	45.6152	19.9377	22.0044	21.6611	21.2447	21.212	54.4988	21.566	23.7016	21.6541	30.3551	18.8397	18	19.005	18.7997	18.6611
YBR272C	HSM3	20.3931	19.9169	22.7295	21.0132	23.9887	24.7226	27.757	25.4894	28.1592	26.5224	31.0921	28.5912	27.6447	27.9802	30.1994	28.6081	20.9654	20.9445	19.646	19.5772	20.2833	29.7441	27.068	28.5843	27.4392	28.2089	18.0077	24.9397	23.6621	23.7057	22.5788	22.0962	25.6008	27.9909	29.6433	26.3328
YBR273C	UBX7	60.603	59.7617	63.4925	61.2857	71.0257	70.0923	72.7019	71.2733	79.4143	75.7412	93.0265	82.7273	66.8852	71.4553	72.5686	70.303	68.8949	66.3217	63.4143	62.5704	65.3003	88.7538	88.1717	90.3324	91.3545	89.6531	58.4485	87.5242	70.9776	82.2708	74.8053	79.2106	83.7787	88.2211	82.5297	83.435
YBR274W	CHK1	12.6219	13.7411	14.9537	13.7722	15.1073	13.8229	13.7794	14.2365	20.2925	19.991	18.6754	19.653	13.5849	15.8295	15.425	14.9465	27.4352	25.2894	23.257	23.6395	24.9053	18.6491	18.9516	20.2916	20.5866	19.6197	22.8508	20.4249	22.6714	22.1265	22.0184	19.2243	20.143	21.3684	24.0527	21.1971
YBR275C	RIF1	4.7903	5.0139	4.74345	4.84922	8.10645	7.80015	7.44241	7.783	8.60753	9.75365	4.02933	7.4635	6.31543	7.30968	6.57447	6.73319	15.7338	16.6983	14.4871	14.4158	15.3338	9.30529	8.93334	8.99889	9.9432	9.29518	13.8914	11.2829	12.1351	10.2841	11.8984	7.38243	7.59275	8.19898	8.12589	7.82501
YBR276C	PPS1	13.1041	13.6338	14.6062	13.7814	18.9084	18.1676	18.3296	18.4685	18.5731	18.9801	15.6128	17.722	14.6226	16.8821	16.5057	16.0035	29.7022	26.7369	26.0176	26.6231	27.27	24.4322	22.7976	22.53	22.6967	23.1141	30.8603	34.114	37.3683	36.3132	34.6639	23.1336	25.7047	26.969	29.374	26.2953
YBR278W	DPB3	33.7024	30.6255	31.456	31.928	55.3598	56.7401	58.5781	56.8927	45.6976	49.3477	41.8929	45.6461	49.4942	52.3584	50.9844	50.9457	43.2903	38.6603	44.2907	39.243	41.3711	76.6119	76.8715	78.4477	81.9222	78.4633	43.1005	64.7822	60.645	61.4988	57.5066	72.0366	87.5939	93.0674	89.8536	85.6379
YBR279W	PAF1	63.3433	61.9131	63.3347	62.8637	90.2843	94.1612	96.7964	93.7473	88.4548	91.2038	75.5962	85.0849	88.9157	109.929	96.3557	98.4001	123.52	123.138	113.869	109.356	117.471	130.354	140.08	139.794	154.271	141.125	123.54	153.136	128.834	122.456	131.992	129.91	142.386	155.059	161.375	147.183
YBR280C	SAF1	35.8605	33.1982	34.239	34.4326	21.4457	21.751	24.947	22.7146	42.1329	32.821	75.1676	50.0405	29.824	26.6729	29.809	28.7686	13.9355	11.3114	11.9255	12.0893	12.3154	19.6565	18.9002	20.9058	22.4259	20.4721	10.2527	30.6716	21.0482	31.6489	23.4053	19.5755	24.8438	26.0838	25.4162	23.9798
YBR281C	DUG2	9.09564	9.21581	9.9782	9.42988	12.4963	13.2506	12.5024	12.7498	15.9642	18.5069	11.6608	15.3773	15.8108	16.8061	16.2699	16.2956	23.7933	23.0071	22.0082	21.8359	22.6611	14.6201	16.9861	15.9169	16.1141	15.9093	25.5376	26.1407	25.9894	25.2792	25.7367	13.0589	14.6022	15.0183	17.3857	15.0163
YBR282W	MRPL27	53.9037	50.4897	55.8446	53.4127	30.4579	30.2832	36.7928	32.5113	77.2649	70.176	79.266	75.569	46.2402	56.6908	45.9613	49.6308	76.133	69.1151	72.0962	70.0387	71.8457	47.2425	50.2944	46.3292	51.3028	48.7922	79.1511	96.629	113.116	87.3031	94.0498	48.9057	62.7624	63.8131	71.1826	61.666
YBR283C	SSH1	161.538	164.001	166.344	163.961	108.744	107.856	109.892	108.831	241.405	257.921	200.488	233.271	150.426	155.616	147.047	151.03	323.816	317.93	286.3	301.73	307.444	148.664	146.132	153.8	152.106	150.175	259.46	233.474	248.404	259.681	250.255	145.946	151.973	151.031	174.583	155.883
YBR284W	YBR284W	7.48491	6.32427	6.72155	6.84358	3.6734	3.58035	4.77889	4.01088	10.7143	9.62813	19.4907	13.2777	5.24959	5.10228	4.95502	5.1023	3.29406	2.60451	3.03414	3.14268	3.01885	4.63213	4.96499	4.68908	4.744	4.75755	3.78007	5.97565	4.66125	6.98353	5.35013	4.16422	5.82851	7.39624	7.28357	6.16814
YBR285W	YBR285W	153.791	149.547	137.39	146.909	36.7837	38.7781	39.4276	38.3298	108.747	76.963	168.884	118.198	41.9342	37.0536	45.4764	41.4881	33.8139	15.1051	22.6484	28.2848	24.963	74.8144	56.2821	78.8058	72.8545	70.6892	4.71173	42.717	49.0844	38.0636	33.6442	46.4631	96.0524	167.726	115.285	106.382
YBR286W	APE3	827.179	826.248	877.661	843.696	408.637	434.909	434.042	425.863	917.071	852.172	1151.27	973.504	503.332	472.199	479.607	485.046	692.896	668.737	628.935	678.02	667.147	711.293	655.502	709.279	753.438	707.378	516.319	757.269	889.326	772.05	733.741	617.991	737.445	798.736	758.719	728.223
YBR287W	YBR287W	195.39	206.489	211.946	204.608	104.092	98.7955	94.9096	99.2657	241.386	246.533	242.721	243.547	133.195	134.935	117.344	128.491	152.496	139.704	117.341	123.344	133.221	91.4834	105.642	82.9209	85.9703	91.5041	134.421	169.847	136.28	173.4	153.487	101.134	110.58	119.45	119.996	112.79
YBR288C	APM3	11.8844	12.7694	12.1312	12.2617	19.4022	18.6176	20.5221	19.514	19.3302	23.4818	14.1105	18.9742	21.3578	24.3504	22.4369	22.715	31.5563	31.4433	28.5023	29.9334	30.3588	25.1229	24.1484	24.6349	24.5887	24.6237	31.3397	27.8233	27.2541	26.9187	28.334	22.7937	22.4331	24.4165	27.2785	24.2305
YBR289W	SNF5	11.8577	12.1311	12.1395	12.0428	12.5945	13.555	12.22	12.7898	24.512	25.634	15.9153	22.0204	14.9838	15.7732	15.1552	15.3041	26.0722	26.5707	25.5887	25.8778	26.0273	20.1883	19.0251	19.1738	20.0909	19.6195	22.3317	25.3554	23.3934	21.7625	23.2108	14.7388	16.4234	17.2879	16.6718	16.2805
YBR290W	BSD2	97.001	99.0876	97.4799	97.8562	114.916	122.121	112.746	116.594	118.995	119.083	99.8992	112.659	113.314	127.167	113.629	118.037	106.687	102.914	98.5387	97.9719	101.528	122.277	134.223	128.912	131.413	129.206	88.3355	111.185	104.601	101.001	101.281	99.9231	123.304	141.947	135.717	125.223
YBR291C	CTP1	177.542	178.164	143.76	166.489	15.2124	13.9708	16.4381	15.2071	82.6162	97.4399	20.8329	66.963	51.862	43.8667	56.3966	50.7084	23.2349	22.2235	24.6422	19.5132	22.4034	25.5634	25.1547	22.977	26.5823	25.0694	20.5122	24.6328	31.5276	23.9736	25.1615	23.54	23.2454	24.0936	26.6291	24.377
YBR293W	VBA2	6.16547	6.29717	6.17362	6.21209	13.2324	13.4432	13.9872	13.5543	7.35066	7.83877	6.39667	7.19537	10.8178	10.0136	9.91324	10.2482	10.8143	11.1512	10.1556	10.3688	10.6225	14.2734	11.3533	13.1502	12.4379	12.8037	8.60057	6.17705	8.14917	6.83361	7.4401	10.7773	10.981	12.0757	12.9654	11.6998
YBR294W	SUL1	7.94342	8.47656	8.14279	8.18759	10.6372	10.6624	11.8377	11.0458	11.7431	11.2289	9.93708	10.9697	11.3104	9.8111	11.4531	10.8582	11.1772	10.5923	10.0736	10.1493	10.4981	15.1033	14.348	15.9588	14.505	14.9788	9.68754	9.71331	10.2878	10.3601	10.0122	13.155	17.4836	18.6494	18.8483	17.0341
YBR295W	PCA1	4.95823	5.49047	4.5339	4.9942	9.79605	8.88812	9.4609	9.38169	8.26663	9.30484	5.92865	7.83337	10.8448	11.5586	10.5865	10.9966	6.18712	6.03371	5.93419	5.60534	5.94009	12.2814	13.1157	10.6828	10.5839	11.666	6.13853	5.74499	5.61847	5.45748	5.73987	9.77516	12.9483	14.6613	13.1535	12.6346
YBR296C	PHO89	0.833733	1.13087	1.3709	1.11183	1.81266	1.77087	2.31407	1.96587	2.05808	1.39068	1.75626	1.73501	1.93869	1.48459	1.88861	1.77063	1.7908	1.54727	1.0942	1.16537	1.39941	3.77505	3.05237	3.54344	4.47022	3.71027	5.4991	16.5685	18.3282	14.1748	13.6426	8.78202	18.2185	21.7475	22.2921	17.76
YBR296C-A	YBR296C-A	0.383638	0.382909	1.54971	0.772086	0	2.10459	4.88559	2.33006	2.63811	1.93463	2.05995	2.2109	2.18812	2.47832	0.816684	1.82771	0.375872	1.42393	0.338553	0.366899	0.626313	1.64232	0	1.27604	1.60042	1.12969	3.36153	0.735972	0.708099	0.718069	1.38092	0.663575	1.15732	1.12471	2.90679	1.4631
YBR297W	MAL33	10.8194	8.92453	9.11533	9.61975	4.6383	4.3185	4.03413	4.33031	28.3247	23.216	39.3547	30.2985	5.66841	7.10729	4.99489	5.92353	3.91732	3.3127	2.86423	2.72376	3.2045	3.92054	3.21823	3.96858	3.21918	3.58163	4.36842	5.12744	5.34138	4.77728	4.90363	6.09941	7.45625	8.17858	8.54326	7.56937
YBR298C	MAL31	74.3062	60.609	59.2916	64.7356	10.4188	10.3207	11.0402	10.5932	98.2612	77.5561	103.864	93.2271	14.1176	13.325	12.9397	13.4608	27.2678	19.8796	18.8974	20.5463	21.6478	4.95896	5.05875	4.20928	4.83243	4.76485	12.3111	23.0445	10.4284	23.7149	17.3747	9.21249	8.44695	8.60814	9.01292	8.82013
YBR298C-A	YBR298C-A	0.834671	0.952098	0.602084	0.796284	0.267828	0.130826	0.253082	0.217245	0.819955	1.32287	0.768306	0.970377	0	0.128382	0.126917	0.0850997	1.05143	0.553218	0.420904	0.228072	0.563406	0.255226	0	0.264405	0	0.129908	0.149257	0.114374	0.44017	0.223184	0.231746	0	0	0	0.338798	0.0846995
YBR299W	MAL32	4.13763	4.4736	3.99639	4.20254	0.204282	0.449213	0.553852	0.402449	5.20261	4.2236	8.79382	6.07334	0.572216	1.08975	0.630221	0.764062	2.04091	1.8679	1.66329	0.98287	1.63874	0.542924	0.742336	0.115101	0.714194	0.528639	0.706538	2.00243	1.72097	1.56693	1.49922	1.08951	1.62381	1.11448	1.17683	1.25116
YBR301W	PAU24	0.0875318	0.332634	0.401129	0.273765	1.35702	2.19323	1.49137	1.68054	0.614905	2.98849	1.29852	1.63397	3.5701	2.64418	2.29031	2.83486	0.47354	0.285513	0.26579	0.441027	0.366468	1.00195	1.5726	1.23028	0.92236	1.1818	0.710677	0.0704053	0.429611	0.132349	0.335761	0.805146	1.09105	0.731177	1.01214	0.909878
YBR302C	COS2	154.106	152.992	159.39	155.496	244.615	251.946	242.432	246.331	240.434	235.176	266.547	247.386	347.789	332.262	350.025	343.359	74.8695	69.4959	73.3734	79.8196	74.3896	234.084	244.732	252.942	241.238	243.249	75.6231	103.424	99.2448	105.8	96.023	221.475	228.708	237.054	249.881	234.28
YCL001W	RER1	121.849	117.58	108.195	115.875	215.921	223	217.291	218.737	170.42	173.834	127.894	157.383	193.344	209.044	193.857	198.748	177.916	166.576	153.176	169.219	166.722	178.102	170.489	184.269	200.512	183.343	123.176	106.955	120.413	121.941	118.121	128.97	139.409	141.322	168.835	144.634
YCL001W-A	YCL001W-A	5.77632	4.13107	4.31763	4.74167	12.5147	10.0803	10.9569	11.184	5.57766	4.67902	6.59396	5.61688	9.28708	7.59039	7.98792	8.28846	3.03023	2.15242	2.00689	2.08792	2.31936	4.38094	3.81403	5.74876	5.17042	4.77854	1.48026	1.09068	2.72837	1.27698	1.64407	4.60227	4.34493	4.04469	6.67699	4.91722
YCL001W-B	YCL001W-B	13.4549	14.3051	14.7694	14.1765	28.3602	35.5153	37.0423	33.6393	23.6896	23.6004	24.5009	23.9303	29.1394	26.0338	31.9635	29.0456	8.88387	6.87579	4.8183	8.39206	7.24251	21.391	19.4454	20.755	23.8958	21.3718	4.27156	4.02142	7.19836	6.66098	5.53808	12.3953	12.0592	13.9107	20.9618	14.8317
YCL002C	YCL002C	23.8411	23.7222	22.2399	23.2677	27.8243	25.9422	25.7707	26.5124	28.1411	35.3741	18.7404	27.4185	25.3175	27.3363	23.1788	25.2775	50.1606	47.4152	39.3024	44.1209	45.2498	21.4646	20.5828	26.4604	20.9169	22.3562	40.6728	26.5227	28.4896	30.8	31.6213	18.9821	20.0441	23.5865	30.2621	23.2187
YCL004W	PGS1	15.471	16.0437	15.8866	15.8004	13.5759	14.0545	15.0377	14.2227	20.3476	19.0631	19.4088	19.6065	14.9496	14.5051	14.113	14.5226	18.9125	17.9776	16.8573	17.4203	17.7919	16.7474	16.4728	16.9563	17.8744	17.0127	17.0857	17.54	18.0328	18.021	17.6699	15.6816	18.4354	19.4185	21.7215	18.8143
YCL005W	LDB16	28.9396	29.1879	29.8648	29.3308	30.3687	30.8907	29.3684	30.2093	36.2725	39.683	29.4469	35.1341	31.3946	32.4944	28.9167	30.9352	51.4486	50.4414	45.983	47.2421	48.7788	53.8691	53.9971	55.0205	55.5577	54.6111	44.1484	37.5705	41.9892	38.3152	40.5058	46.0932	49.2396	44.1653	49.1829	47.1703
YCL005W-A	VMA9	304.774	297.769	286.592	296.378	385.003	379.265	395.441	386.57	400.684	408.887	359.951	389.841	442.058	477.708	462.486	460.751	296.152	303.274	336.934	323.863	315.056	429.545	454.276	469.715	459.374	453.228	333.291	354.102	323.635	311.899	330.732	385.887	403.233	394.782	386.116	392.505
YCL008C	STP22	24.4035	25.1696	25.6803	25.0845	32.5994	32.4371	32.204	32.4135	46.7949	42.9203	51.3125	47.0092	42.007	38.0185	41.9168	40.6474	41.4069	42.1013	37.5401	39.9358	40.246	46.9903	46.5633	49.7091	44.3481	46.9027	32.4015	32.8709	31.8063	34.7376	32.9541	35.1003	41.4992	39.6297	42.8181	39.7618
YCL009C	ILV6	230.611	244.495	249.379	241.495	243.087	252.863	224.103	240.018	353.616	348.653	271.277	324.515	285.545	259.836	277.74	274.374	372.949	405.957	365.303	372.583	379.198	460.032	473.524	479.823	406.884	455.066	331.067	285.531	281.547	294.039	298.046	301.946	305.593	292.569	295.619	298.932
YCL010C	SGF29	33.9449	34.4293	35.1638	34.5127	54.0959	55.0151	49.7647	52.9586	36.2971	34.8913	27.4341	32.8742	43.4834	44.4331	42.117	43.3445	60.7358	59.1457	58.9188	56.7997	58.9	69.8487	63.6476	69.922	61.5232	66.2354	42.4279	49.6072	49.3663	45.9676	46.8422	55.0824	71.7365	77.1895	68.3949	68.1008
YCL011C	GBP2	117.552	121.142	122.307	120.334	115.148	111.341	112.26	112.916	173.839	184.635	140.586	166.353	116.658	129.957	124.33	123.648	290.088	278.352	271.171	251.375	272.747	159.554	156.248	175.22	159.179	162.55	222.672	208.584	191.344	196.181	204.695	140.45	155.883	160.412	157.333	153.519
YCL012C	YCL012C	45.2646	41.9858	42.4275	43.226	30.4774	32.0559	33.835	32.1228	57.4992	55.1703	63.4962	58.7219	32.9024	36.5085	29.9632	33.1247	40.7963	40.1713	40.1334	37.6809	39.6955	60.7684	63.0144	60.5894	72.5072	64.2198	45.982	30.7352	28.6855	32.2328	34.4089	47.5849	45.0342	53.4037	42.3657	47.0971
YCL014W	BUD3	3.84177	3.56136	3.7434	3.71551	5.40861	4.87559	4.96757	5.08392	5.45676	6.11563	2.90718	4.82652	4.63209	5.79795	4.96291	5.13098	10.5914	11.0364	10.6409	10.52	10.6972	6.22008	6.91264	6.12422	6.12606	6.34575	11.7141	9.73227	11.4546	9.3248	10.5564	6.58197	7.65295	8.5461	7.78168	7.64067
YCL016C	DCC1	14.3127	13.1156	13.3704	13.5996	25.029	25.9009	25.9635	25.6311	19.9039	21.0453	17.0369	19.3287	24.443	24.5993	23.4577	24.1667	23.598	23.3757	24.5475	23.2557	23.6942	32.3848	32.2136	31.4629	32.867	32.2321	20.7056	22.1845	23.7362	20.3316	21.7395	31.6952	31.5404	30.4095	32.7245	31.5924
YCL017C	NFS1	42.5152	44.9152	45.37	44.2668	55.1729	55.5915	55.4457	55.4034	58.1698	68.2489	59.2569	61.8919	52.7508	58.1655	55.9146	55.6103	65.8242	67.5306	62.1403	61.115	64.1525	74.5759	72.612	68.4257	69.1088	71.1806	63.0189	52.1291	53.8594	50.3958	54.8508	56.9861	55.3988	52.8295	54.9091	55.0309
YCL018W	LEU2	49.3814	49.8224	56.1357	51.7798	301.831	309.948	322.321	311.367	54.5753	39.5021	53.9219	49.3331	215.601	188.59	250.002	218.064	111.31	131.339	125.442	124.175	123.067	407.59	390.419	396.244	397.515	397.942	82.0859	94.402	102.822	103.704	95.7535	371.316	413.172	353.119	397.404	383.753
YCL019W	YCL019W	5.84821	5.69222	5.99652	5.84565	238.449	256.688	255.34	250.159	6.89938	7.91103	5.17919	6.6632	188.858	198.512	253.724	213.698	33.011	32.4592	27.8453	28.8053	30.5302	270.987	275.557	260.501	262.004	267.262	35.2615	51.6413	69.5247	43.9211	50.0872	180.677	213.524	229.217	262.123	221.385
YCL020W	YCL020W	5.85972	8.08828	7.6742	7.2074	82.8249	91.05	83.3348	85.7366	1.50663	2.97503	0.673424	1.71836	108.617	103.481	66.0833	92.7271	8.23451	10.1026	6.06197	7.24306	7.91054	7.48286	0.236012	35.4965	10.5684	13.4459	0.065553	8.01818	15.4248	7.47556	7.74602	0.437728	0.244658	0.9595	28.5067	7.53715
YCL021W-A	YCL021W-A	7.54656	7.24252	6.56589	7.11832	41.9855	44.9663	45.7113	44.221	12.774	12.5293	7.66789	10.9904	43.7047	47.0012	54.3121	48.3393	7.3938	8.56468	7.53058	8.32764	7.95418	46.1606	51.9024	54.5144	53.822	51.5999	15.2596	19.5444	17.7863	16.2983	17.2221	45.9373	51.4856	53.2115	61.6329	53.0668
YCL024W	KCC4	2.55422	2.30602	2.21012	2.35679	0.945327	0.898052	0.850157	0.897845	4.57071	6.16511	1.465	4.06694	0.973424	1.43129	1.1987	1.20114	10.0669	10.45	11.4393	11.5199	10.869	2.08127	1.48668	1.28723	1.77389	1.65727	11.1322	10.3513	9.56819	9.20852	10.0651	2.67591	3.9519	4.43618	3.88161	3.7364
YCL025C	AGP1	192.904	214.679	228.631	212.071	133.78	149.305	122.501	135.195	193.681	162.534	163.452	173.222	100.948	100.553	84.6192	95.3734	47.7397	48.1314	45.8343	50.789	48.1236	145.737	143.551	139.847	133.223	140.589	40.3736	136.382	87.8569	153.8	104.603	66.7886	94.9312	88.0294	83.2684	83.2544
YCL026C-A	FRM2	2.84859	2.60046	2.91181	2.78695	24.462	23.2118	21.0138	22.8959	4.02122	3.9241	1.56686	3.17073	10.7786	9.42543	10.3532	10.1857	2.79092	2.51431	2.60579	3.1562	2.76681	11.6741	13.8174	12.2095	7.75321	11.3636	1.86983	1.89933	1.53886	1.33295	1.66024	7.12037	5.79876	5.66929	8.81763	6.85151
YCL026C-B	HBN1	101.125	92.2645	98.0193	97.1363	92.1908	97.6498	99.5022	96.4476	145.998	141.303	197.499	161.6	85.2779	78.8071	90.332	84.8057	13.5122	11.1532	14.1939	12.3922	12.8129	54.2063	51.648	60.6622	54.0913	55.1519	20.0463	39.7527	40.4913	33.2262	33.3791	79.0752	87.9944	98.8901	94.1973	90.0392
YCL027W	FUS1	4.10767	3.23421	3.39403	3.57864	8.53649	7.8242	7.83639	8.06569	6.57158	5.57649	6.01533	6.05447	6.73312	6.4848	6.79548	6.67113	2.18339	1.10659	1.30753	1.3594	1.48923	5.24702	6.63411	5.64942	6.23125	5.94045	1.85466	2.49578	3.06827	2.66053	2.51981	6.15698	6.4078	6.96883	6.58293	6.52914
YCL028W	RNQ1	138.927	151.519	148.649	146.365	152.577	163.208	150.823	155.536	171.475	168.34	192.497	177.437	159.99	163.348	154.522	159.287	185.279	177.508	168.83	171.119	175.684	192.02	191.413	189.006	191.754	191.048	166.197	186.882	190.339	176.027	179.861	175.836	179.24	170.39	169.887	173.838
YCL029C	BIK1	12.5326	13.8908	14.0119	13.4784	44.9861	48.0568	40.68	44.5743	21.2619	24.9238	15.5679	20.5845	38.6979	42.3822	39.1315	40.0705	57.7537	58.3425	50.8974	52.8076	54.9503	72.9308	70.625	67.6271	69.5522	70.1838	58.276	40.0212	44.3081	40.1848	45.6975	60.3646	63.5659	62.3682	62.9753	62.3185
YCL030C	HIS4	122.333	126.03	115.328	121.23	243.14	235.569	220.913	233.207	189.43	177.581	72.987	146.666	190.263	185.34	204.101	193.235	129.683	136.275	152.547	134.983	138.372	402.012	433.359	370.458	350.237	389.017	133.993	233.541	262.66	251.653	220.462	204.144	215.778	173.397	211.641	201.24
YCL031C	RRP7	39.147	45.173	48.7706	44.3635	70.0925	69.468	69.7279	69.7628	85.2679	97.6319	56.5542	79.818	70.0891	89.5803	74.0124	77.8939	183.275	181.745	157.083	156.836	169.735	79.2551	88.4052	99.6194	90.0714	89.3378	166.511	120.515	137.54	112.366	134.233	71.0624	89.5287	95.7546	105.747	90.5232
YCL032W	STE50	38.5979	37.2313	40.6748	38.8347	35.1705	33.8189	34.6867	34.5587	43.3793	41.9473	41.7247	42.3504	35.6398	38.2564	35.0422	36.3128	47.4182	43.6221	43.2739	41.5389	43.9633	52.7539	49.5294	52.4052	52.3976	51.7715	41.8957	47.3336	43.7557	47.7022	45.1718	51.2161	49.6216	54.2511	56.8138	52.9757
YCL033C	MXR2	108.289	101.859	102.238	104.129	117.268	110.137	110.119	112.508	134.292	107.121	178.573	139.995	125.061	129.054	122.203	125.439	45.0022	41.373	45.7852	44.8244	44.2462	141.498	138.553	148.078	133.297	140.357	43.721	66.7321	76.617	68.122	63.798	135.703	140.244	133.304	119.855	132.276
YCL034W	LSB5	106.757	102.839	102.38	103.992	108.856	111.426	115.751	112.011	130.803	110.132	138.704	126.546	106.3	108.941	114.219	109.82	85.5607	77.7122	75.8243	75.2413	78.5846	112.996	101.927	117.731	113.029	111.421	60.7644	92.4258	75.0714	89.8774	79.5348	96.4246	96.8398	96.7036	98.159	97.0318
YCL035C	GRX1	1942.16	1894.27	1929.15	1921.86	2125.48	2097.25	2340.14	2187.62	1676.53	1344.86	3279.57	2100.32	1794.27	1613.21	2014.79	1807.42	408.754	341.92	379.535	384.595	378.701	1980.84	2076.77	2184.89	2160.47	2100.74	418.944	1148.51	1391.38	1001.58	990.104	2250.27	2272.81	2364.03	2198.25	2271.34
YCL036W	GFD2	1.14973	1.87289	1.28158	1.43473	1.72977	2.0231	1.95684	1.90324	5.54431	7.62485	1.02504	4.7314	1.54661	2.26558	1.55858	1.79026	20.7758	22.4744	19.0768	16.7529	19.77	4.21381	4.56006	4.66601	4.23073	4.41765	31.2547	4.55697	9.3994	5.49166	12.6757	5.30942	5.36622	5.31039	5.044	5.25751
YCL037C	SRO9	0.759796	0.701118	1.12924	0.863385	8.51697	8.28912	7.9872	8.26443	1.75803	2.64593	0.723576	1.70918	6.16512	7.54771	6.1646	6.62581	6.55929	7.95483	7.12254	7.12935	7.1915	9.8039	9.89334	9.82271	9.16503	9.67125	7.85983	4.16652	5.34497	4.22616	5.39937	8.76555	12.0226	9.02202	10.1425	9.98817
YCL038C	ATG22	17.2391	17.1132	17.1738	17.1754	26.5654	27.3094	26.9348	26.9365	31.2406	28.5978	32.517	30.7851	18.9332	20.4698	19.4045	19.6025	13.4961	11.5698	11.8988	12.9843	12.4872	28.9355	25.3773	27.7131	27.8566	27.4706	13.4322	16.4575	22.8417	18.1202	17.7129	23.4431	28.3484	29.0882	29.7605	27.66
YCL039W	GID7	34.6097	33.8846	36.6728	35.0557	26.3127	27.9607	30.5154	28.2629	59.5644	53.0175	82.821	65.1343	34.4566	32.5747	36.9512	34.6608	34.9078	31.9181	30.0674	32.5146	32.352	36.5952	37.1217	39.9728	40.9771	38.6667	31.0118	45.6663	38.2321	46.3795	40.3224	41.0966	54.7375	55.5458	53.5559	51.234
YCL040W	GLK1	2316.45	2165.93	2337.11	2273.16	1439.46	1494.98	1547.95	1494.13	2238.12	1603.29	3679.46	2506.96	1764.25	1481.26	1912.67	1719.39	212.516	142.142	169.811	244.174	192.161	1247.61	1168.68	1245.46	1124.96	1196.68	133.322	868.289	566.359	912.993	620.241	1086.58	1314.3	1214.49	1143.22	1189.65
YCL042W	YCL042W	79.9225	76.4966	83.1723	79.8638	56.1028	67.7752	53.3891	59.089	83.6858	65.5998	143.921	97.7355	57.7094	48.9876	70.3109	59.0026	6.58341	5.83225	5.95361	6.54056	6.22746	16.7101	27.4852	21.8025	19.6293	21.4068	4.28324	19.6193	12.5977	12.0058	12.1265	15.5862	22.2892	22.9659	19.2819	20.0308
YCL043C	PDI1	514.24	532.503	572.082	539.608	1735.53	1698.71	1696.45	1710.23	537.296	525.434	514.658	525.796	1705.32	1775.27	1951.72	1810.77	734.454	721.628	684.43	759.65	725.04	2074.45	2070.98	2018.89	1817.71	1995.51	562.979	873.022	1015.99	921.603	843.399	1822.69	1921.53	1959.99	1877.28	1895.37
YCL044C	MGR1	25.5587	27.6298	28.0012	27.0632	96.1402	92.184	94.6721	94.3321	36.2517	36.4872	39.8303	37.5231	97.8214	101.669	107.975	102.488	51.2842	57.1191	48.568	50.1172	51.7721	96.7864	114.767	97.8629	109.509	104.731	46.0147	45.6752	49.4523	44.97	46.5281	82.1573	119.302	121.61	121.247	111.079
YCL045C	EMC1	42.4287	45.8725	46.2767	44.8593	51.4906	53.301	54.8786	53.2234	71.4166	85.9393	52.6937	70.0165	64.6933	68.5961	68.5534	67.2809	100.485	106.391	100.244	100.309	101.857	85.6357	80.8062	81.8068	85.1087	83.3393	102.98	105.909	115.434	110.645	108.742	72.8013	82.9119	83.2297	89.9712	82.2285
YCL047C	POF1	24.4251	23.2262	24.1087	23.92	72.2008	69.7372	78.642	73.5267	30.1801	29.6222	23.8849	27.8957	65.2027	72.6234	72.3561	70.0607	30.6697	30.3746	31.0361	29.4573	30.3844	74.3379	75.8098	77.5959	78.7768	76.6301	31.3597	51.4081	39.8933	48.5835	42.8111	86.059	96.5532	99.1555	110.436	98.0509
YCL048W	SPS22	2.06198	2.0447	1.85248	1.98639	2.9774	2.8206	3.16871	2.9889	3.20724	2.47128	4.19867	3.2924	3.54349	3.35896	3.24938	3.38394	0.314843	0.360305	0.425375	0.332937	0.358365	1.70525	2.00282	1.42514	2.31806	1.86282	0.620131	0.71922	0.704338	0.488701	0.633097	1.54012	1.7234	1.91035	1.75003	1.73097
YCL048W-A	YCL048W-A	55.7061	54.2208	52.8209	54.2493	36.0567	42.8069	43.6613	40.8416	23.2716	10.7221	50.233	28.0756	16.0075	15.5667	11.8813	14.4852	2.49977	1.2824	2.15777	2.54177	2.12043	26.5097	26.5032	39.4855	41.3554	33.4635	0.665363	4.07888	14.226	8.05881	6.75726	31.9955	45.5399	92.1492	42.3892	53.0185
YCL049C	YCL049C	65.4686	59.6426	63.6842	62.9318	55.7001	61.3548	58.6092	58.5547	155.187	137.903	188.617	160.569	125.415	131.312	123.886	126.871	32.0017	27.8852	31.2189	29.6183	30.181	108.407	108.358	115.36	105.897	109.505	44.2057	52.6216	55.2227	48.0957	50.0364	96.9196	102.514	96.7742	96.5549	98.1907
YCL050C	APA1	174.277	175.625	184.55	178.151	381.343	393.041	460.098	411.494	218.06	240.601	185.925	214.862	382.46	363.544	453.968	399.991	301.647	314.562	305.131	318.04	309.845	380.127	383.86	371.249	381.714	379.238	268.251	302.226	316.341	323.054	302.468	334.417	354.852	352.334	399.038	360.16
YCL051W	LRE1	38.9546	38.891	40.5927	39.4794	22.3823	22.097	22.746	22.4084	46.8635	41.2932	49.1294	45.762	20.9824	23.0995	22.4442	22.1754	40.3814	38.3227	34.2096	37.3354	37.5623	17.8062	18.103	15.6947	16.617	17.0552	36.0576	45.0421	30.3693	48.3263	39.9488	20.3557	27.1683	28.3246	28.7764	26.1562
YCL052C	PBN1	94.2941	95.6863	102.827	97.6025	70.6893	72.0697	75.8511	72.87	114.497	102.089	135.672	117.419	80.8989	79.2305	85.3806	81.8367	73.2149	68.7565	65.9589	67.5381	68.8671	61.7308	61.7097	64.6491	70.5231	64.6532	65.557	115.069	85.9838	116.353	95.7407	76.6094	90.688	93.788	96.3222	89.3519
YCL054W	SPB1	3.97281	5.4235	5.39303	4.92978	9.40041	9.99699	7.63024	9.00921	17.2478	26.8576	1.64628	15.2506	13.3493	17.6212	10.5716	13.8474	97.9514	100.702	90.9319	80.8351	92.6051	35.0929	37.4593	35.4453	41.4709	37.3671	130.775	38.3903	59.4462	33.8596	65.6178	31.4768	30.1936	29.0684	29.0791	29.9545
YCL054W-A	RDT1	9.50241	5.41963	6.8545	7.25885	50.3104	34.2563	11.525	32.0306	17.1139	41.0737	7.28905	21.8255	29.4217	17.5389	36.1225	27.6944	0	1.25963	4.79183	1.29826	1.83743	0	0	0	0	0	0	0	0	0	0	4.69607	4.09514	0	6.42847	3.80492
YCL055W	KAR4	19.5179	18.1419	17.3828	18.3475	45.1981	42.2487	42.5292	43.3253	29.2123	28.8894	27.4939	28.5319	36.5542	43.636	39.9808	40.057	32.5624	30.2083	30.7801	30.5202	31.0177	39.6135	37.7904	41.2477	43.4503	40.5255	26.2763	36.537	37.4898	33.3141	33.4043	40.4596	42.1981	39.3655	46.1514	42.0436
YCL056C	PEX34	63.3544	59.3795	62.4994	61.7444	80.4849	72.1928	80.6708	77.7828	94.7967	87.1195	88.563	90.1597	99.0362	98.0024	100.006	99.0149	56.3246	53.2989	48.1871	45.7699	50.8951	57.9157	61.4339	62.9796	76.7292	64.7646	50.7276	46.7964	50.2123	42.1353	47.4679	52.7202	57.4643	66.7368	68.8932	61.4536
YCL057C-A	MIC10	618.7	606.556	538.62	587.959	330.441	309.356	311.227	317.008	722.971	576.999	1074.47	791.48	545.083	487.88	452.944	495.302	182.646	174.024	184.545	200.457	185.418	324.937	326.874	360.458	315.308	331.894	196.1	201.359	252.881	234.371	221.178	403.408	412.343	388.416	328.43	383.149
YCL057W	PRD1	70.1193	74.8054	77.4834	74.136	82.7802	83.5812	89.0514	85.1376	92.3127	97.1209	105.853	98.4289	90.5636	94.2295	98.6123	94.4685	80.7402	76.0081	73.5685	73.3777	75.9236	89.0648	88.8235	93.0733	91.3734	90.5837	70.0892	104.597	118.484	104.62	99.4476	105.631	110.306	115.808	121.021	113.192
YCL058C	FYV5	84.3405	81.115	78.6469	81.3675	59.7667	56.3768	56.5248	57.5561	115.049	116.13	152.892	128.024	102.693	97.6674	83.3802	94.5802	28.9646	35.6896	32.8773	33.322	32.7134	36.1592	30.4241	38.7975	37.2815	35.6656	40.9705	19.2422	27.283	22.7248	27.5551	33.5247	30.1827	31.9852	31.1424	31.7087
YCL058W-A	ADF1	0	0	0	0	0	0	0	0	0	0	0	0	0	0	0	0	22.8412	21.6237	19.3635	16.6174	20.1115	7.67491	26.6594	11.5776	16.4907	15.6007	42.0321	14.2967	10.0296	0.323827	16.6706	11.066	13.3867	11.5146	8.27279	11.06
YCL059C	KRR1	17.7278	19.9235	18.2078	18.6197	40.9719	42.1686	36.2603	39.8003	43.7951	64.7813	10.8912	39.8225	36.5198	48.5953	34.3976	39.8376	189.521	193.105	181.767	179.089	185.87	82.2444	84.21	83.1721	94.4585	86.0212	208.659	85.6984	57.067	76.8719	107.074	79.374	56.0696	54.9811	54.8685	61.3233
YCL061C	MRC1	4.28978	4.05715	4.94709	4.43134	5.87123	5.56732	5.48395	5.64083	8.8585	9.59919	5.39032	7.94934	6.25133	7.29424	6.08997	6.54518	19.182	18.2332	18.2166	17.9319	18.3909	10.1978	9.97096	11.1119	11.3278	10.6521	17.922	18.4375	18.5948	15.8122	17.6916	9.33667	11.082	11.6221	11.4561	10.8742
YCL063W	VAC17	8.14606	8.42464	7.83976	8.13682	8.40416	9.19626	8.98886	8.86309	16.5113	17.6946	5.99552	13.4005	10.0317	11.911	9.68977	10.5442	49.59	55.8234	53.0121	52.0409	52.6166	13.4004	12.2525	11.1712	11.9063	12.1826	49.0296	39.1392	45.8137	36.5328	42.6288	16.5872	17.3901	20.4269	21.3599	18.941
YCL064C	CHA1	1.88891	2.28683	1.48367	1.88647	2.29817	1.51597	2.0974	1.97051	4.71061	5.36252	2.32903	4.13405	2.87296	2.41037	2.15948	2.48094	127.799	147.199	144.22	119.764	134.745	4.717	4.99451	3.64559	3.86702	4.30603	142.239	76.1983	49.2785	73.6736	85.3474	4.53783	10.0775	5.40097	9.8727	7.47225
YCL066W	HMLALPHA1	1.20499	1.14451	1.02063	1.12338	1.85956	2.19638	2.29346	2.11647	1.51469	1.13692	1.08533	1.24565	0.820302	1.31831	1.34465	1.16109	1.75614	1.35258	0.823266	1.74722	1.4198	0.728012	0.748819	0.969679	1.05402	0.875132	2.11656	1.06262	1.54529	1.50968	1.55854	1.10937	1.2117	1.00662	1.65668	1.24609
YCL067C	HMLALPHA2	70.5247	71.9069	65.2483	69.2266	86.5732	88.3713	96.3845	90.443	69.4929	59.9155	83.2688	70.8924	73.1119	78.0551	77.371	76.1793	39.8686	36.6194	34.3129	37.464	37.0662	59.2544	61.9348	69.6634	70.5855	65.3595	40.6198	50.9991	47.9342	46.9454	46.6246	68.3166	68.9023	79.5946	82.8048	74.9046
YCL068C	YCL068C	0	0	0	0	0	0	0	0	0	0	0	0	0	0	0	0	0	0	0	0	0	0	0	0	0	0	0	0	0	0	0	0	0	0	0.0699522	0.0174881
YCL069W	VBA3	0	0	0	0	0.0283445	0	0	0.00944817	0	0.0265206	0.0258793	0.0174666	0	0	0	0	0	0.0253313	0	0.0281741	0.0133764	0	0.0268494	0	0	0.00671235	0	0	0	0	0	0	0	0	0	0
YCL073C	GEX1	0.016204	0.0164815	0.0151557	0.0159471	0.0173816	0	0	0.00579387	0.114738	0.0154986	0.0356394	0.055292	0	0.0165072	0.0177798	0.011429	0	0	0	0	0	0	0	0	0	0	0	0	0	0	0	0.0143012	0	0	0	0.0035753
YCR002C	CDC10	122.743	123.671	120.61	122.341	157.093	163.833	160.12	160.349	129.466	143.164	116.631	129.754	148.517	167.501	157.636	157.885	165.135	149.701	151.315	144.391	152.636	178.548	181.5	197.277	197.456	188.695	133.207	153.481	160.752	152.146	149.897	162.973	157.747	167.908	187.141	168.942
YCR003W	MRPL32	71.0693	70.7132	69.3107	70.3644	30.6825	28.1117	32.9896	30.5946	94.4	89.1792	92.022	91.8671	38.9558	47.0639	39.6109	41.8769	82.4355	71.7701	77.7369	75.4185	76.8402	29.0413	35.8121	29.0215	35.616	32.3727	81.9366	87.5407	99.0805	79.8138	87.0929	44.3818	62.8892	61.1169	64.5483	58.2341
YCR004C	YCP4	310.62	299.777	321.376	310.591	151.603	152.731	168.776	157.703	326.265	279.412	385.791	330.489	130.188	140.292	129.916	133.465	201.727	168.372	162.824	167.287	175.053	236.76	207.769	252.985	242.147	234.915	140.552	276.118	313.158	266.591	249.105	235.038	253.868	266.018	254.627	252.388
YCR005C	CIT2	572.494	527.19	567.884	555.856	613.852	584.462	533.1	577.138	338.813	292.623	145.966	259.134	376.208	418.112	355.04	383.12	123.844	105.557	89.9072	88.7963	102.026	632.582	663.856	611.492	575.85	620.945	49.9516	106.013	147.933	108.909	103.202	285.179	420.323	447.896	428.793	395.548
YCR007C	YCR007C	23.7939	26.2571	27.2567	25.7692	50.8674	48.7953	44.298	47.9869	21.1022	23.0886	25.3763	23.189	29.7909	34.4714	25.2388	29.8337	15.7645	14.8543	11.2341	12.4621	13.5787	58.9113	71.2927	65.0583	69.2032	66.1164	11.3186	14.0188	13.6896	12.5273	12.8886	50.5827	46.0397	46.1838	49.5728	48.0947
YCR008W	SAT4	66.6598	66.817	74.6912	69.3893	56.3218	51.6475	51.9063	53.2919	82.8456	82.0395	81.7053	82.1968	54.0099	59.7782	53.887	55.8917	75.3383	74.2445	67.4192	70.9276	71.9824	44.8152	51.7666	46.5395	45.9697	47.2728	72.1168	62.2261	59.5883	65.0551	64.7466	54.2872	60.1798	64.7252	64.5961	60.9471
YCR009C	RVS161	328.328	354.004	367.437	349.923	618.394	617.667	612.491	616.184	356.294	372.738	339.924	356.319	507.354	511.149	523.531	514.011	343.223	326.035	311.189	310.926	322.843	601.244	631.286	613.517	623.425	617.368	270.542	376.19	353.394	336.562	334.172	521.993	502.073	541.923	574.002	534.998
YCR010C	ADY2	10.3888	12.701	10.1249	11.0716	12.3552	20.7062	14.2988	15.7867	6.99315	7.45803	10.7181	8.38976	6.67572	8.05933	6.22905	6.98803	4.35586	4.399	3.76325	3.34076	3.96472	8.47231	8.07112	8.22374	11.3552	9.03059	3.66275	5.00423	5.50552	4.24565	4.60454	8.90624	9.30618	11.4379	10.4624	10.0282
YCR011C	ADP1	34.0268	35.4853	38.042	35.8514	65.9074	63.6638	69.4327	66.3346	48.6176	43.6575	57.2058	49.827	49.9929	49.1566	60.4181	53.1892	30.0947	27.9965	26.2511	27.7247	28.0167	66.0543	66.976	67.7366	70.2746	67.7604	25.3433	42.3624	39.0108	42.8245	37.3852	52.6785	63.9153	64.5529	71.7736	63.2301
YCR012W	PGK1	3847.13	3931.26	4355.46	4044.62	11372.6	11668.2	11398.4	11479.7	2898.75	2630.81	3010.98	2846.85	9886.69	8723.35	10848.3	9819.45	2753.21	2702.94	2861.62	2933.99	2812.94	11043.9	10126.3	10114.4	9224.17	10127.2	2126.3	3000.46	3924.63	3366.01	3104.35	8525.94	9268.1	8300.17	8097.48	8547.92
YCR014C	POL4	6.42679	5.79416	6.24557	6.15551	12.069	11.6636	12.6904	12.141	9.39431	9.79721	10.2169	9.80281	10.4319	12.4325	11.2814	11.3819	17.125	17.4897	16.122	14.8521	16.3972	16.2369	15.2103	17.0078	16.8885	16.3359	13.8739	13.077	14.7014	11.694	13.3366	12.4649	15.4572	17.1425	17.0633	15.532
YCR015C	CTO1	13.0751	13.0302	13.4878	13.1977	23.0399	21.3205	22.2609	22.2071	16.2034	16.1199	16.5395	16.2876	19.5359	22.4119	20.3419	20.7632	21.0036	18.8501	15.9805	17.7596	18.3985	26.7633	24.6337	30.5051	26.8543	27.1891	13.5051	16.6773	18.8218	15.915	16.2298	21.2977	21.0527	24.3593	24.0264	22.684
YCR016W	YCR016W	17.3381	21.163	20.0745	19.5252	34.231	34.1202	30.8228	33.058	35.1859	51.636	9.67738	32.1664	32.9044	39.7131	28.8221	33.8132	134.015	130.018	121.566	110.875	124.118	75.5468	73.1086	88.6713	89.4211	81.6869	155.405	76.9464	75.6018	67.1785	93.7829	66.7794	64.4527	69.6943	69.5546	67.6202
YCR017C	CWH43	43.4917	43.8134	42.726	43.3437	49.4842	50.5169	48.6272	49.5428	73.7928	72.9309	61.7556	69.4931	60.4209	61.0428	64.5303	61.998	62.3511	63.1222	58.8641	55.6505	59.997	66.5641	68.1133	69.0633	69.6254	68.3415	53.9099	59.9076	61.313	57.9467	58.2693	51.9288	59.6845	54.2479	65.0216	57.7207
YCR018C	SRD1	5.15708	5.23654	5.38865	5.26076	101.507	97.0075	117.43	105.315	12.5385	11.2444	6.59462	10.1258	103.034	114.773	127.361	115.056	11.2444	11.8665	9.94386	9.49351	10.6371	147.616	181.264	156.098	164.4	162.345	23.8812	20.2156	20.2203	21.4814	21.4496	152.364	200.088	178.223	216.633	186.827
YCR019W	MAK32	17.1446	16.5757	16.7538	16.8247	30.3324	32.7523	34.1999	32.4282	26.4839	25.4391	23.9035	25.2755	37.0776	33.8388	38.4716	36.4627	25.5785	23.3886	20.7748	21.3868	22.7822	37.1055	36.4991	36.8063	34.2243	36.1588	22.8278	24.0608	22.5416	20.393	22.4558	30.3895	33.504	33.0172	36.5147	33.3563
YCR020C	PET18	23.1506	23.2294	24.0934	23.4911	30.4195	33.2599	35.368	33.0158	28.7879	31.1941	25.4558	28.4793	24.5847	21.2183	26.8993	24.2341	17.5612	17.0314	17.6083	16.2011	17.1005	27.2113	21.3566	27.815	27.3507	25.9334	9.23627	6.42886	9.93066	8.43043	8.50656	15.5015	17.1891	16.8249	17.209	16.6811
YCR020C-A	MAK31	49.5588	43.2588	41.9225	44.9134	59.2524	57.7858	72.4864	63.1749	75.5576	76.0821	60.7824	70.8074	53.195	69.209	61.704	61.3693	75.7002	78.3127	72.9451	70.3077	74.3164	69.5774	64.0346	76.0335	69.0419	69.6719	89.5048	71.13	64.0481	59.0454	70.9321	82.2421	78.522	81.9385	80.5391	80.8104
YCR020W-B	HTL1	30.2062	34.5793	33.7847	32.8567	76.3589	69.6091	75.257	73.7417	48.1442	58.9647	28.0204	45.0431	60.145	75.6522	56.6969	64.1647	97.8005	97.1464	98.0267	97.8473	97.7052	61.6425	76.6789	78.2638	68.8769	71.3655	86.8695	68.1249	79.0334	68.6967	75.6811	60.768	63.5793	77.9751	82.8523	71.2937
YCR021C	HSP30	542.432	565.965	817.968	642.122	783.043	744.138	918.952	815.378	526.367	377.504	3585.88	1496.58	923.377	586.796	1301.07	937.081	166.583	168.054	175.332	216.359	181.582	228.111	306.497	172.307	170.001	219.229	111.525	22.9297	9.03228	28.4247	42.9779	256.636	258.453	286.555	182.951	246.149
YCR023C	YCR023C	22.8153	24.0016	26.0043	24.2737	32.3272	32.8235	35.4579	33.5362	33.3113	26.6777	61.329	40.4393	62.6313	39.5645	77.0111	59.7356	22.8245	23.5034	23.6165	24.2049	23.5373	26.1541	25.9337	25.9288	26.1135	26.0325	17.326	17.5998	17.6543	18.887	17.8668	19.2813	23.3855	24.8601	26.1524	23.4198
YCR024C	SLM5	18.8657	17.5762	18.4306	18.2908	14.7692	15.9032	16.4887	15.7204	21.6075	19.9142	27.0447	22.8555	20.6895	24.8156	20.6955	22.0669	21.1912	19.1957	18.3999	20.8414	19.9071	17.072	17.0943	19.7191	16.2434	17.5322	20.3763	34.7583	36.3746	33.5249	31.2585	15.5121	24.5155	27.9856	33.2496	25.3157
YCR024C-A	PMP1	1861.89	1837.77	1777.15	1825.6	1765.79	1644.94	1745.89	1718.87	2845.74	2719.28	2165.48	2576.83	2438	2591.66	2449.06	2492.91	4581.89	4542.95	3829.06	4507.28	4365.3	1535.78	1498.73	1583.53	1577.86	1548.97	3452.3	2449.31	3082.88	3195.1	3044.9	722.62	1296.61	1349.84	1531.79	1225.21
YCR024C-B	YCR024C-B	955.334	912.998	874.648	914.327	923.701	836.59	896.134	885.475	1511.05	1354.91	1094.97	1320.31	1331.34	1284.75	1280.89	1298.99	1211.65	994.478	769.232	1085.22	1015.14	340.254	283.079	299.673	297.815	305.205	663.961	391.697	633.055	657.714	586.607	140.365	221.222	228.034	309.079	224.675
YCR026C	NPP1	22.4297	22.4852	25.5293	23.4814	35.9414	37.269	32.5634	35.2579	37.9264	37.6207	33.4972	36.3481	29.4066	32.6314	28.0492	30.0291	36.1849	36.9906	32.4043	35.1096	35.1724	33.926	35.4208	31.6778	33.8632	33.7219	38.9216	41.0891	37.757	37.231	38.7497	32.2738	40.6049	43.3018	40.6643	39.2112
YCR027C	RHB1	26.7249	28.86	28.8801	28.155	36.4304	35.1376	33.2794	34.9491	36.3405	38.5743	27.6774	34.1974	40.2975	40.4956	38.1418	39.645	50.5953	49.1257	44.4796	41.1006	46.3253	41.7138	44.8513	41.7712	43.6287	42.9913	38.6179	34.7376	39.8955	35.1402	37.0978	41.1476	44.2044	44.3855	45.9635	43.9252
YCR028C	FEN2	12.4796	13.7785	12.8462	13.0348	17.6682	19.7455	16.9	18.1046	15.9319	18.9771	9.67628	14.8618	17.5061	17.1847	16.3861	17.0256	32.9279	32.974	29.2228	27.5337	30.6646	24.6494	24.1476	23.1319	23.3923	23.8303	26.3271	17.0198	22.0004	16.7974	20.5362	20.6066	19.8169	21.1419	21.5628	20.7821
YCR028C-A	RIM1	481.233	469.93	459.256	470.14	641.04	643.824	635.521	640.128	427.28	427.753	423.062	426.032	478.013	529.396	467.344	491.584	384.317	375.895	389.709	394.344	386.066	529.732	534.674	548.257	628.85	560.378	341.073	343.514	346.839	311.324	335.688	567.033	477.697	499.758	538.852	520.835
YCR030C	SYP1	46.8256	48.3461	52.8614	49.3444	27.0944	28.1321	27.6311	27.6192	62.8354	57.4827	74.8358	65.0513	34.4021	30.9066	33.5799	32.9629	35.2544	36.1042	34.2812	39.8369	36.3692	37.2081	34.695	35.8568	38.6726	36.6081	34.8708	68.7495	49.0384	68.2479	55.2266	35.4956	42.6272	43.5179	46.9888	42.1574
YCR031C	RPS14A	2157.58	2217.98	2031.01	2135.52	919.987	987.39	917.715	941.697	2276.8	2542.92	1476.45	2098.72	1648.53	1557.37	1482.23	1562.71	1987.66	2119.03	2245.95	2160.25	2128.22	949.298	956.583	943.301	841.893	922.769	1936.33	1768.79	1708.4	1854.12	1816.91	1144.31	980.5	859.704	891.687	969.05
YCR032W	BPH1	5.26401	5.2321	5.27445	5.25685	9.34249	8.96746	9.21841	9.17612	8.93321	8.85502	9.94145	9.24323	10.034	9.86074	11.1534	10.3494	7.80878	7.29373	6.13734	6.55408	6.94848	8.77072	8.92906	9.41783	8.87038	8.997	6.43807	7.6081	7.38075	7.10196	7.13222	7.89696	8.62718	8.90437	9.246	8.66863
YCR033W	SNT1	23.9929	25.1877	27.6738	25.6181	18.3247	19.33	18.3594	18.6714	30.9804	30.8207	25.5612	29.1208	17.5076	18.2999	18.0338	17.9471	38.0076	39.8281	36.6863	36.0942	37.654	23.0494	23.779	23.8621	24.9565	23.9118	33.4811	29.739	30.0937	30.0596	30.8434	20.5259	26.2174	26.4731	26.6581	24.9686
YCR034W	ELO2	28.8725	27.4921	21.7351	26.0332	17.1631	18.5039	17.087	17.5847	71.123	83.8737	30.0685	61.6884	41.9631	48.6373	34.3335	41.6446	139.622	139.325	127.012	143.231	137.298	27.0839	27.7909	29.833	32.5405	29.3121	127.439	72.1071	79.8867	84.4678	90.9751	28.4947	26.1245	26.6505	32.0496	28.3298
YCR035C	RRP43	17.3773	16.726	19.2494	17.7842	102.414	98.676	97.2647	99.4516	30.5113	33.6267	18.6615	27.5998	72.3508	92.7278	75.4392	80.1726	78.1868	79.2526	71.7836	71.0338	75.0642	149.088	151.703	153.393	153.997	152.045	74.5416	53.2961	65.1011	49.8441	60.6957	122.661	113.629	119.679	124.295	120.066
YCR036W	RBK1	69.1251	66.6971	72.0358	69.286	86.8161	85.4818	99.1902	90.496	83.7137	81.0719	90.612	85.1325	80.3491	97.5207	85.2757	87.7152	77.1348	67.6537	69.6274	67.4731	70.4723	137.844	150.2	152.564	150.233	147.71	67.0319	93.5383	95.7872	85.3364	85.4235	133.018	143.934	157.737	161.557	149.061
YCR037C	PHO87	21.7027	23.4437	23.727	22.9578	30.2872	29.9691	26.093	28.7831	25.1058	28.9145	17.6591	23.8931	22.0706	22.5006	18.4078	20.993	40.2902	39.0323	34.3043	33.1479	36.6937	34.2243	31.0345	34.3383	35.609	33.8015	31.8906	25.0648	30.5322	23.6593	27.7867	25.982	26.6579	29.1537	30.6031	28.0992
YCR038C	BUD5	7.75341	8.25143	8.04138	8.01541	9.61581	9.33146	9.8537	9.60032	11.612	12.1088	13.9455	12.5554	12.035	11.2364	11.6145	11.6286	12.7229	11.6878	9.78063	11.6367	11.457	13.0934	13.5942	12.9631	13.3745	13.2563	10.6818	15.8871	16.3477	14.4589	14.3439	11.0168	14.9427	16.2786	16.6062	14.7111
YCR039C	MATALPHA2	70.5247	71.9069	65.2483	69.2266	86.5732	88.3713	96.3845	90.443	69.4929	59.9155	83.2688	70.8924	73.1119	78.0551	77.371	76.1793	39.8686	36.6194	34.3129	37.464	37.0662	59.2544	61.9348	69.6634	70.5855	65.3595	40.6198	50.9991	47.9342	46.9454	46.6246	68.3166	68.9023	79.5946	82.8048	74.9046
YCR040W	MATALPHA1	1.20499	1.14451	1.02063	1.12338	1.85956	2.19638	2.29346	2.11647	1.51469	1.13692	1.08533	1.24565	0.820302	1.31831	1.34465	1.16109	1.75614	1.35258	0.823266	1.74722	1.4198	0.728012	0.748819	0.969679	1.05402	0.875132	2.11656	1.06262	1.54529	1.50968	1.55854	1.10937	1.2117	1.00662	1.65668	1.24609
YCR041W	YCR041W	9.19842	9.28462	8.73882	9.07395	15.4816	14.7273	19.0033	16.4041	14.7996	18.4948	13.4636	15.586	15.7781	16.5796	19.8716	17.4098	12.1348	13.1508	14.5513	13.163	13.25	17.6834	12.045	16.2756	11.4408	14.3612	12.1112	10.8738	17.0312	12.9446	13.2402	8.24985	10.0298	12.6511	15.3231	11.5635
YCR042C	TAF2	8.36441	8.41845	9.1771	8.65332	14.9122	14.1228	14.3507	14.4619	13.7996	14.2298	10.3343	12.7879	12.5053	13.3186	14.0674	13.2971	20.9314	20.4868	17.8513	18.6058	19.4688	17.7876	17.9113	20.3795	18.6975	18.694	17.5975	18.0312	20.9406	17.1444	18.4284	12.6143	15.9309	16.7884	19.0119	16.0864
YCR043C	YCR043C	47.477	51.0801	44.0368	47.5313	37.9123	35.3517	39.6915	37.6518	79.7278	88.2467	48.2347	72.0697	40.8458	52.6497	50.9584	48.1513	129.453	129.523	125.442	111.554	123.993	38.1999	45.0275	40.0787	38.3533	40.4149	137.457	104.076	125.93	114.117	120.395	55.3379	58.0453	64.0865	62.8663	60.084
YCR044C	PER1	35.5417	35.2452	33.2909	34.6926	26.5182	25.3258	26.7999	26.2146	48.1368	47.7359	43.6833	46.5187	37.0203	32.1108	30.4108	33.1806	60.2042	56.7402	60.9701	53.7206	57.9088	31.6163	34.1164	31.9708	32.4477	32.5378	43.6279	47.4643	51.5461	52.3214	48.7399	33.1343	39.484	40.182	42.9717	38.943
YCR045C	RRT12	10.2209	10.5658	10.4998	10.4288	17.4585	18.6855	15.6958	17.2799	16.5469	16.1102	11.9224	14.8598	15.2775	16.4526	14.1749	15.3017	18.4494	19.5639	18.3171	18.9359	18.8166	15.4381	16.9311	16.091	14.0596	15.6299	12.5576	12.3393	13.8817	12.3455	12.781	12.9544	14.8218	14.441	14.1509	14.092
YCR046C	IMG1	168.176	171.209	166.404	168.596	85.2774	76.6052	78.3057	80.0628	182.633	161.167	216.856	186.885	107.856	104.895	92.9708	101.907	110.403	104.373	101.585	115.78	108.035	82.0445	81.9179	81.7193	70.4533	79.0337	94.5921	108.125	119.346	108.336	107.6	72.3556	77.4539	77.5652	68.3128	73.9219
YCR047C	BUD23	19.9878	21.0244	19.8544	20.2889	43.9493	43.0643	38.5491	41.8542	46.2183	56.6062	11.7882	38.2042	36.6837	39.9161	31.8875	36.1624	131.396	130.806	111.761	102.361	119.081	71.6142	68.4277	81.3778	69.2255	72.6613	120.499	42.498	51.9044	35.2654	62.5417	57.1018	47.8943	47.711	43.1151	48.9556
YCR048W	ARE1	8.63827	8.39786	10.0331	9.02308	28.8408	28.9002	27.7363	28.4924	19.8819	21.6406	12.123	17.8818	32.4395	31.1479	38.2122	33.9332	35.6462	39.4615	37.4866	36.5201	37.2786	42.7882	39.2026	42.0158	37.3362	40.3357	33.1902	29.886	30.2408	31.5587	31.2189	31.2861	39.7951	36.4973	37.0377	36.154
YCR050C	YCR050C	10.5869	8.34592	9.15621	9.36301	48.0989	42.0619	39.522	43.2276	28.1341	20.7758	14.0154	20.9751	49.7241	47.9002	54.4824	50.7022	27.3372	26.069	32.1372	30.3635	28.9767	47.0121	43.8902	38.4437	41.248	42.6485	26.2367	22.7193	21.8888	20.2982	22.7858	28.0705	35.5958	30.3343	32.1559	31.5391
YCR051W	YCR051W	37.6081	37.6847	36.1526	37.1485	59.7909	55.2556	54.0439	56.3635	72.2001	86.8094	45.2607	68.0901	51.2909	58.63	49.1849	53.0353	182.287	178.476	161.074	150.989	168.207	94.0209	88.8645	103.815	80.0223	91.6807	171.263	104.039	80.9387	93.5143	112.439	88.9313	85.1789	80.8365	74.4687	82.3538
YCR052W	RSC6	27.7389	27.8268	27.3921	27.6526	41.4076	46.2558	40.5821	42.7485	46.4101	53.99	28.9362	43.1121	49.8738	52.1065	49.4265	50.4689	73.2132	75.0789	71.6627	71.3307	72.8214	76.0402	71.9807	71.9596	70.0131	72.4984	64.8916	61.2112	68.1234	59.83	63.514	59.5758	64.3246	60.8098	63.0111	61.9303
YCR053W	THR4	138.251	143.269	139.678	140.399	216.314	213.985	203.565	211.288	221.931	255.085	111.158	196.058	251.859	270.605	263.892	262.119	328.935	338.203	320.86	313.843	325.46	333.965	330.407	326.37	330.498	330.31	297.773	264.233	284.783	282.348	282.284	297.556	308.672	280.465	325.588	303.07
YCR054C	CTR86	3.93739	4.06054	4.98963	4.32919	7.49653	8.04168	7.85931	7.79917	9.32525	11.9024	6.71151	9.31305	9.44325	10.381	9.80979	9.87801	20.8058	19.5633	16.6996	18.0456	18.7786	16.4587	15.808	16.6395	15.4132	16.0799	21.6668	9.29017	13.2162	8.92127	13.2736	13.7341	14.554	13.7708	16.6107	14.6674
YCR057C	PWP2	5.76253	8.5066	7.63598	7.3017	9.25585	9.22183	6.9137	8.46379	17.2045	28.0239	2.05109	15.7598	10.4011	12.3313	8.9811	10.5712	78.6258	82.3678	69.6245	64.4755	73.7734	29.0511	30.4489	29.8928	29.9061	29.8247	80.1154	20.3844	38.8686	21.2046	40.1433	23.3402	21.3434	20.2178	19.9106	21.203
YCR059C	YIH1	22.2412	24.5291	23.5764	23.4489	58.3583	54.9745	51.0693	54.8007	45.1407	49.75	30.2739	41.7215	52.4314	54.0284	51.515	52.6583	69.3572	70.9283	66.5471	74.3276	70.29	87.1797	83.3766	85.2497	77.7296	83.3839	69.6324	48.9521	50.0635	50.6039	54.813	69.9501	75.8038	63.9531	65.8813	68.8971
YCR060W	TAH1	65.8071	57.5474	55.9819	59.7788	98.0373	94.8159	95.7849	96.2127	107.303	96.6016	87.5243	97.143	122.398	118.499	116.502	119.133	106.512	96.1889	88.8043	93.0187	96.131	107.265	102.432	122.773	113.52	111.498	117.533	102.533	97.6555	97.0133	103.684	141.612	129.367	130.526	136.073	134.394
YCR061W	YCR061W	16.3398	15.9317	16.9414	16.4043	17.1542	17.0456	17.4741	17.2246	39.4187	27.5771	55.7521	40.916	35.5215	26.6757	32.6086	31.6019	11.2927	10.1828	11.7698	13.2277	11.6182	17.591	16.8039	15.9792	16.4956	16.7174	11.5542	20.8573	16.5991	23.459	18.1174	12.9503	22.1479	22.0633	19.677	19.2096
YCR063W	BUD31	4.23536	4.35942	3.51979	4.03819	9.26551	7.16403	6.03981	7.48978	9.96108	9.38877	5.06954	8.1398	13.1856	15.3429	12.9138	13.8141	11.2818	13.6324	13.8214	11.9407	12.6691	9.34892	9.59898	9.04926	9.20241	9.29989	15.463	11.8068	12.0926	9.00099	12.0908	10.3783	11.6234	9.22634	11.6998	10.732
YCR065W	HCM1	6.55379	6.6174	7.2782	6.81646	3.96141	5.07647	5.73049	4.92279	8.759	10.2883	5.31952	8.12227	5.15375	5.48564	5.93292	5.5241	28.4684	31.3463	31.0796	36.7949	31.9223	7.91121	7.67346	7.15769	8.10675	7.71228	38.0887	34.2515	33.0247	35.8636	35.3071	8.71858	15.797	14.8518	14.6312	13.4996
YCR066W	RAD18	9.21724	8.46477	8.18003	8.62068	8.82599	9.47218	9.95688	9.41835	18.072	19.476	15.2839	17.6106	12.5708	13.5874	11.6216	12.5933	22.8379	21.6177	20.1222	20.1071	21.1712	14.1311	13.049	11.4299	14.7901	13.35	21.3908	21.4819	19.6138	21.5297	21.004	14.6583	18.0392	19.2678	21.2112	18.2941
YCR067C	SED4	20.0538	21.4365	20.9993	20.8299	17.0342	15.6869	16.8757	16.5323	29.5003	30.4696	30.243	30.071	21.1703	22.1341	22.5838	21.9627	38.6094	39.9541	35.2968	37.4113	37.8179	25.2347	25.6658	24.5764	23.6846	24.7904	36.5224	39.0147	41.9647	40.3971	39.4747	23.1767	29.9258	29.7104	33.8695	29.1706
YCR068W	ATG15	20.3377	20.1571	20.4908	20.3285	38.7867	41.4032	37.7958	39.3286	21.2171	20.4762	27.7082	23.1338	28.7697	26.1209	29.3929	28.0945	16.3844	16.5732	15.5734	17.3534	16.4711	43.1515	40.627	43.0215	41.6179	42.1045	14.0047	24.7715	21.2629	24.7013	21.1851	29.9812	41.6289	42.3204	37.7721	37.9256
YCR069W	CPR4	145.616	146.197	143.704	145.172	229.93	236.579	222.849	229.786	153.49	135.536	177.604	155.543	201.124	195.126	215.215	203.822	105.131	104	102.753	109.082	105.242	215.047	207.181	213.962	219.128	213.829	90.2115	132.122	142.888	133.752	124.743	168.749	215.098	222.082	223.434	207.341
YCR071C	IMG2	117.569	107.891	109.261	111.574	57.1896	57.9285	60.0626	58.3936	122.511	119.013	160.546	134.023	73.4468	75.6913	77.1822	75.4401	111.231	92.5848	97.5993	87.238	97.1633	63.4532	69.9108	66.7482	73.7196	68.4579	100.94	119.091	137.746	106.429	116.052	79.2222	90.1302	95.1557	93.1795	89.4219
YCR072C	RSA4	1.85572	2.83207	3.59094	2.75958	7.19356	7.85524	6.36552	7.13811	7.79383	12.8237	0.810005	7.14251	7.64801	9.77093	6.75398	8.05764	52.5507	56.7912	52.5419	44.7124	51.6491	23.5251	25.4518	23.1632	25.4221	24.3906	62.1339	17.6509	31.7881	17.9162	32.3723	19.3315	22.9344	19.9131	20.3766	20.6389
YCR073C	SSK22	3.71665	3.74103	3.84425	3.76731	5.21506	4.7986	5.04732	5.02033	5.75515	6.38063	3.44046	5.19208	5.47665	5.89586	4.91863	5.43038	12.6612	12.342	10.7489	9.71244	11.3661	10.8399	10.2386	11.2896	10.7839	10.788	9.21452	5.86113	7.05933	5.84067	6.99391	7.56107	9.53792	8.46445	9.87414	8.85939
YCR073W-A	SOL2	63.7646	64.5302	69.1457	65.8135	95.3093	99.0045	92.569	95.6276	89.0017	81.2545	91.8087	87.355	85.9584	88.1109	92.2208	88.7634	49.3975	45.7158	45.5621	44.9548	46.4076	80.5386	76.4449	84.0844	71.5766	78.1611	38.3417	60.679	44.3866	51.9466	48.8385	72.5916	72.4849	67.956	69.476	70.6271
YCR075C	ERS1	22.9241	19.5516	20.5113	20.9957	11.1256	11.0329	12.2829	11.4805	27.0149	24.3758	20.6088	23.9998	12.4645	12.4883	12.2929	12.4152	18.8509	16.3521	17.792	17.7105	17.6764	8.28458	8.17966	9.02407	9.78648	8.8187	12.6496	25.1165	19.3414	23.0147	20.0306	13.4971	14.7671	15.8347	16.5019	15.1502
YCR075W-A	EGO2	45.9518	38.087	42.124	42.0543	45.6873	34.1983	44.388	41.4245	74.9921	62.9886	79.0058	72.3288	49.5423	54.0403	49.0328	50.8718	23.2406	18.5019	28.9221	29.2614	24.9815	27.4716	28.958	34.431	24.3804	28.8102	32.131	47.1548	42.9366	38.6079	40.2076	38.7502	45.2859	51.8485	32.6683	42.1382
YCR076C	FUB1	62.1166	61.4019	63.3077	62.2754	83.7138	86.6881	84.3729	84.9249	64.966	54.4706	72.2894	63.9087	73.0218	75.834	76.3244	75.0601	48.229	43.8442	43.257	43.9706	44.8252	90.9844	86.9421	87.1391	82.1034	86.7922	37.6084	49.2115	46.2684	50.2278	45.829	76.1538	81.4886	80.4367	77.3916	78.8677
YCR077C	PAT1	75.3953	75.6018	75.0019	75.333	53.4958	50.9586	49.5644	51.3396	101.459	108.267	83.1921	97.6394	67.4208	67.9736	63.9555	66.45	104.233	105.121	91.6326	98.4088	99.8488	53.6604	52.4588	57.4059	52.4184	53.9859	91.2014	81.583	86.4712	90.1193	87.3437	53.5331	66.4101	70.5525	72.2952	65.6977
YCR079W	PTC6	45.3628	44.1819	45.6122	45.0523	40.1439	37.1354	38.5903	38.6232	49.3471	43.4541	62.7439	51.8484	36.8768	38.2583	40.935	38.69	35.6548	30.4932	29.0249	29.2899	31.1157	45.7495	42.6887	51.6198	45.5354	46.3984	24.2551	36.5928	31.3787	34.7683	31.7487	41.3722	58.511	59.1157	53.7779	53.1942
YCR081W	SRB8	5.17264	5.40547	5.50737	5.36183	7.70644	7.90587	7.25991	7.62407	5.86108	6.47683	5.5054	5.94777	6.72297	6.39066	6.3713	6.49498	8.12758	7.56139	6.566	6.8672	7.28054	6.69783	7.08238	6.91083	6.40015	6.7728	6.87363	7.21725	8.01935	7.17114	7.32034	5.33997	7.01815	7.40614	8.74608	7.12758
YCR082W	AHC2	158.995	162.464	162.502	161.32	183.312	181.189	189.555	184.685	204.84	193.738	269.136	222.571	141.172	148.544	140.428	143.381	171.852	174.582	162.402	163.22	168.014	177.945	177.234	189.659	190.516	183.839	171.569	174.736	167.234	163.626	169.291	157.791	172.864	186.395	176.004	173.263
YCR083W	TRX3	82.9994	81.9895	87.6712	84.22	95.0685	86.5055	100.044	93.8727	143.732	130.389	250.71	174.944	107.537	103.461	108.34	106.446	83.9407	71.0474	74.9033	83.5157	78.3518	132.877	137.792	135.573	148.842	138.771	100.474	108.554	103.549	115.449	107.007	145.385	168.526	162.219	135.437	152.892
YCR084C	TUP1	75.2572	77.0306	81.7144	78.0007	52.3754	55.6992	50.2706	52.7817	123.681	126.905	77.4924	109.359	75.8404	77.2698	71.6379	74.916	189.455	210.463	189.976	195.518	196.353	87.456	86.5575	87.3656	84.5927	86.4929	165.932	153.337	149.664	154.358	155.823	75.6764	91.6541	87.1448	93.495	86.9926
YCR086W	CSM1	20.1583	21.7084	18.3574	20.0747	31.4566	31.7789	32.7648	32.0001	39.3567	38.4507	26.7752	34.8609	35.2993	37.2013	36.8522	36.4509	27.8582	27.7952	28.0572	29.696	28.3516	32.0203	32.0206	33.2112	32.6049	32.4642	31.298	31.7855	40.8952	33.9248	34.4759	39.9754	42.9237	40.5736	41.0649	41.1344
YCR087C-A	YCR087C-A	19.785	22.7436	19.5212	20.6833	29.6267	27.5463	26.6441	27.939	55.7245	79.7268	12.6995	49.3836	33.8797	38.6865	27.1589	33.2417	188.409	208.658	180.78	179.474	189.33	66.8823	61.9006	69.6407	70.8206	67.311	259.274	91.0064	61.4093	83.5569	123.812	65.8085	50.6756	43.9583	47.2559	51.9246
YCR088W	ABP1	192.278	200.426	206.753	199.819	173.456	177.713	168.926	173.365	183.631	170.157	223.417	192.402	174.552	163.738	188.058	175.449	125.452	120.553	120.066	119.349	121.355	264.469	254.413	262.585	268.732	262.55	94.1905	140.879	162.844	135.825	133.435	192.411	205.422	195.213	200.911	198.489
YCR089W	FIG2	2.66046	2.66281	2.51063	2.6113	3.57964	3.06963	3.15416	3.26781	7.36557	6.83727	6.11263	6.77182	4.70675	4.98583	4.80652	4.83303	11.6552	12.9046	11.5622	12.0051	12.0318	8.08125	8.07736	8.26082	8.06855	8.122	10.5852	8.54554	9.82108	8.69534	9.41179	5.02537	7.67508	8.33992	7.51006	7.13761
YCR090C	YCR090C	59.2951	62.9277	61.1941	61.139	78.2339	81.4845	84.4144	81.3776	82.1796	78.8759	66.3503	75.8019	84.3369	109.123	94.4722	95.9774	88.6346	88.0126	86.2605	88.1886	87.7741	89.3441	88.2011	95.9762	92.489	91.5026	86.9651	83.8528	88.4602	80.2136	84.8729	93.6297	90.0356	101.004	110.805	98.8686
YCR091W	KIN82	87.1131	84.7217	84.4846	85.4398	14.1363	15.4972	15.0614	14.8983	65.9727	52.7057	105.054	74.5775	13.2502	10.5417	12.0579	11.9499	11.2729	8.63835	8.97579	10.5352	9.85556	11.7805	10.9897	10.1998	13.7089	11.6697	7.71936	18.6614	9.58934	18.5553	13.6313	15.2988	14.679	14.3726	15.9219	15.0681
YCR092C	MSH3	5.73258	5.68035	5.60998	5.6743	8.56421	8.77565	8.24965	8.52984	10.2789	9.85099	9.06599	9.73196	9.03619	9.85375	9.94284	9.61093	14.6354	15.2883	13.6627	15.378	14.7411	11.5739	12.0336	12.3247	12.1856	12.0295	13.5221	11.2755	13.6219	12.8614	12.8202	8.84114	11.41	10.4756	12.2091	10.734
YCR093W	CDC39	13.5269	13.9801	14.3303	13.9458	13.4611	12.8535	11.9323	12.749	22.5932	23.2609	20.8155	22.2232	16.6763	16.9889	16.5608	16.742	31.8124	32.177	27.4584	29.2284	30.169	13.0331	14.3788	12.6852	12.627	13.181	27.9049	26.6783	26.7175	28.8052	27.5265	12.1478	13.4092	14.1649	15.9843	13.9266
YCR094W	CDC50	24.8216	25.4777	26.9751	25.7581	33.9373	36.1944	33.4115	34.5144	38.7993	44.2058	34.584	39.1964	38.5442	41.6217	41.0787	40.4149	45.0453	44.1775	38.3118	40.9835	42.1295	45.4172	43.3711	48.3467	44.8596	45.4986	48.3295	44.5764	45.105	42.2331	45.061	39.9006	42.6088	44.9604	49.4444	44.2285
YCR095C	OCA4	12.9182	16.3123	15.6971	14.9759	42.2746	41.7195	40.187	41.3937	27.7977	28.8986	20.4826	25.7263	33.2801	40.2099	39.0664	37.5188	42.3139	40.9462	35.5197	33.788	38.142	44.2675	44.0544	50.9872	47.6168	46.7315	38.6522	35.4891	41.0767	34.5932	37.4528	41.2155	46.2435	50.0884	51.6735	47.3052
YCR095W-A	YCR095W-A	11.2113	9.7394	10.2737	10.4081	13.7569	12.5285	11.0165	12.434	17.1322	13.8201	15.6071	15.5198	14.4467	12.0709	14.585	13.7009	9.56041	5.7795	7.32868	5.16249	6.95777	6.2215	6.117	8.74713	7.57845	7.16602	9.61568	5.17778	8.62215	7.77204	7.79691	9.696	9.39473	10.5502	16.1241	11.4413
YCR096C	HMRA2	79.1104	68.4141	71.088	72.8708	161.425	154.379	156.451	157.418	67.5128	70.415	101.832	79.9199	129.271	155.803	140.74	141.938	67.8938	64.8057	81.0644	81.8661	73.9075	258.235	260.215	242.141	320.816	270.352	52.1504	75.0881	75.2515	66.1833	67.1683	197.268	189.682	201.821	213.728	200.625
YCR097W	HMRA1	112.207	102.183	101.125	105.172	149.581	135.41	163.795	149.595	117.993	96.4719	155.687	123.384	126.751	132.941	140.358	133.35	51.7014	38.6712	36.7777	39.857	41.7518	70.2561	62.2735	71.1895	75.8374	69.8891	43.6765	51.9951	49.3363	54.2271	49.8088	73.8254	73.9304	88.2498	94.2409	82.5616
YCR098C	GIT1	1.80876	2.16164	2.1511	2.0405	5.58628	5.26162	5.21558	5.35449	3.72325	3.81656	3.94877	3.82953	5.1718	5.95767	5.69971	5.60973	2.07528	1.71151	1.65921	2.01436	1.86509	3.87158	3.82967	4.01082	4.13271	3.9612	1.81725	1.96325	2.89924	1.79299	2.11818	8.33608	6.15053	5.51205	6.48049	6.61979
YCR099C	YCR099C	11.5559	10.9528	12.9818	11.8302	12.5757	14.3497	13.4044	13.4433	20.7389	20.6446	22.3186	21.234	19.8752	22.0386	20.6907	20.8682	16.6319	15.2946	16.0873	16.6203	16.1585	20.4686	23.8553	21.3041	20.6937	21.5804	13.6241	15.7244	13.7648	17.0605	15.0434	18.4386	21.7541	23.3296	22.2712	21.4484
YCR100C	YCR100C	6.45929	6.80853	7.15306	6.80696	7.16386	8.01425	9.11846	8.09886	13.4914	10.3707	12.62	12.1607	10.6736	10.616	10.9233	10.7376	11.691	11.1098	10.0508	9.73768	10.6473	9.66948	13.1571	13.81	12.6966	12.3333	9.94935	11.2141	8.26385	9.79259	9.80497	11.0856	13.375	14.6498	16.2757	13.8465
YCR101C	YCR101C	7.46761	5.48809	7.12868	6.69479	6.38389	7.94871	6.97868	7.10376	13.3702	10.6042	9.49572	11.1567	9.74748	9.24023	8.77892	9.25554	10.8473	9.37698	8.62277	7.81688	9.16598	8.07158	10.6094	8.03234	10.6167	9.3325	7.7664	9.01605	5.86306	8.10133	7.68671	8.61111	10.1617	11.255	11.8582	10.4715
YCR102C	YCR102C	2.5777	3.01943	3.10601	2.90105	2.37776	2.63557	2.59616	2.5365	4.95527	5.65797	6.17296	5.5954	3.9322	3.17674	3.78231	3.63042	4.59983	3.81156	3.95474	3.08592	3.86301	2.35895	3.01351	2.56519	2.41629	2.58848	2.74584	2.49869	2.01499	2.5844	2.46098	1.99543	2.65061	2.60586	2.81397	2.51647
YCR104W	PAU3	0.356246	0.365798	0.41318	0.378408	2.21083	2.11967	2.55388	2.29479	1.09103	0.938727	2.0303	1.35335	2.04302	1.83501	2.55121	2.14308	0.674128	0.855597	0.802833	0.431598	0.691039	1.19736	1.10481	1.70895	0.949989	1.24028	0.546503	0.585657	0.543247	0.576198	0.562901	1.30216	1.35957	1.15155	1.63235	1.36141
YCR105W	ADH7	6.46953	6.3354	6.49823	6.43439	7.36368	7.59567	7.45792	7.47242	14.3098	11.2385	13.4833	13.0105	10.4632	10.7018	9.59603	10.2537	4.85217	9.43356	7.38662	8.65548	7.58196	4.9083	9.84085	10.7303	10.7483	9.05694	8.81856	9.43383	9.30185	8.82898	9.09581	11.6276	14.6068	14.11	15.9708	14.0788
YCR106W	RDS1	2.09585	2.17177	2.35173	2.20645	6.33399	6.33166	5.80764	6.15776	5.28783	6.0919	4.19669	5.19214	6.30069	7.02038	7.2114	6.84416	3.72183	6.5501	5.60002	5.24068	5.27816	3.76176	6.08595	6.63225	5.6998	5.54494	6.64068	4.7606	6.38019	4.97851	5.68999	5.30559	6.36646	7.28222	7.92624	6.72013
YCR107W	AAD3	8.74955	9.19428	9.60117	9.18167	22.1505	19.172	20.7742	20.6989	21.3354	20.5811	15.9116	19.276	25.4198	24.8462	26.6897	25.6519	12.3923	18.1867	18.2953	17.5232	16.5994	18.8462	26.6074	24.6398	24.1902	23.5709	18.5146	16.0494	17.6121	16.227	17.1008	24.301	26.9499	25.0055	25.5691	25.4564
YCR108C	YCR108C	4.48661	4.77663	4.68197	4.6484	7.72615	8.04026	8.41177	8.05939	16.1119	12.5194	16.0606	14.8973	20.3013	20.1276	15.7592	18.7294	5.568	4.85706	4.8832	3.86177	4.79251	12.0043	9.15157	13.2651	12.3219	11.6857	5.42891	3.87321	4.69266	6.15835	5.03828	9.82991	12.6325	11.6919	16.714	12.7171
YDL001W	RMD1	16.301	16.1978	15.848	16.1156	24.1278	23.4126	22.7994	23.4466	13.6551	13.6081	7.0427	11.4353	10.2222	11.7681	10.6015	10.8639	38.7645	38.6477	35.0179	34.5854	36.7539	23.2404	27.2653	27.158	27.2675	26.2328	33.9415	31.5357	33.7884	28.6686	31.9836	23.0248	28.6055	30.5581	33.9079	29.0241
YDL002C	NHP10	63.6682	60.2406	66.1192	63.3427	70.3989	72.2306	78.2194	73.6163	46.8421	47.2424	45.5823	46.5556	38.9891	46.1238	40.1511	41.7547	100.238	86.8679	90.8065	84.575	90.6218	85.4465	87.9089	90.4107	90.382	88.537	82.1603	96.3727	91.5119	82.977	88.2555	92.3109	89.0908	99.4021	107.026	96.9574
YDL003W	MCD1	6.84417	7.63229	9.36543	7.9473	11.207	12.9478	13.8245	12.6598	7.90624	13.1821	2.09667	7.72834	6.23593	8.16308	6.75383	7.05095	52.6461	55.4061	58.0056	58.7025	56.1901	22.9844	22.579	23.33	26.0292	23.7307	56.4403	59.6879	62.3824	53.9929	58.1259	24.5303	28.1508	29.1276	30.2229	28.0079
YDL004W	ATP16	513.24	501.972	513.387	509.533	266.518	258.29	274.099	266.302	324.746	273.898	537.964	378.869	155.287	165.104	152.796	157.729	425.743	354.17	386.024	383.929	387.466	367.852	337.861	408.972	415.391	382.519	455.952	581.49	626.205	560.076	555.931	545.074	573.239	661.359	549.029	582.175
YDL005C	MED2	37.8075	39.2059	41.1853	39.3996	40.5954	44.2068	39.9543	41.5855	31.2983	27.4553	26.4422	28.3986	18.0715	19.6069	16.2936	17.9907	60.7559	55.7857	47.1791	46.4611	52.5455	47.5568	48.4073	52.5815	55.7717	51.0793	51.7002	57.9575	47.3128	48.8034	51.4435	40.666	44.0881	47.7144	52.0296	46.1245
YDL006W	PTC1	14.0813	15.2638	16.5751	15.3067	38.7913	34.7116	38.5721	37.3583	14.6714	16.9917	15.1956	15.6196	16.2975	20.6495	24.0393	20.3288	39.3507	37.1413	32.2564	31.1969	34.9863	33.7612	36.7836	38.4476	38.0017	36.7485	33.736	33.3285	32.1295	34.5287	33.4307	34.9529	38.7783	42.801	43.4088	39.9853
YDL007C-A	YDL007C-A	0.575457	0.191454	0.581142	0.449351	1.18485	0.420919	0.407132	0.670967	1.5389	0.580389	0.41199	0.84376	0.328217	0.103263	0.510427	0.313969	0	0.0889959	0	0	0.022249	0.410581	0	0.31901	0.100026	0.207404	0.120055	0.183993	0.0885124	0.0897586	0.12058	0	0.192887	0.937256	0.0908371	0.305245
YDL007W	RPT2	199.856	207.303	218.33	208.496	255.924	256.128	261.227	257.76	162.424	158.365	179.703	166.831	124.404	138.596	135.258	132.753	320.536	302.004	298.282	284.969	301.448	340.768	343.48	358.025	365.647	351.98	265.776	360.28	362.357	320.549	327.24	319.202	321.782	331.892	339.348	328.056
YDL008W	APC11	36.6682	38.094	35.3492	36.7038	57.4946	51.5566	55.3892	54.8135	33.4389	32.0711	32.4053	32.6384	37.65	43.8714	38.9851	40.1688	48.1595	46.8471	51.1647	48.2438	48.6038	77.5068	73.2941	78.1715	74.0967	75.7673	59.9141	58.6469	66.2206	52.7408	59.3806	83.5463	80.776	75.4491	83.4913	80.8157
YDL009C	YDL009C	60.0804	57.5076	60.2261	59.2714	77.8152	78.0949	88.5919	81.5007	42.043	40.7698	32.9162	38.5763	29.9549	36.7593	34.8071	33.8404	46.0568	46.3337	44.7027	39.3318	44.1063	77.3947	66.8314	76.4823	79.7089	75.1043	33.6426	51.3608	51.176	46.9793	45.7897	61.5998	63.1099	60.1205	68.9214	63.4379
YDL010W	GRX6	80.516	77.9247	85.1876	81.2094	103.794	110.653	107.683	107.377	54.0862	53.3485	41.6137	49.6828	37.672	43.2043	44.7167	41.8643	71.0801	66.0703	61.9029	58.0773	64.2827	95.0268	102.835	103.673	102.034	100.892	49.5875	75.4235	68.2461	67.6253	65.2206	74.5684	83.6471	87.1275	87.2544	83.1493
YDL012C	YDL012C	220.239	224.259	238.098	227.532	407.96	425.273	386.847	406.693	161.643	159.048	110.525	143.739	201.951	190.689	183.705	192.115	243.86	263.379	230.923	240.536	244.674	423.591	480.669	432.251	451.212	446.931	234.42	216.399	195.435	199.971	211.556	325.696	357.254	344.427	337.289	341.166
YDL013W	SLX5	19.1789	20.9768	21.0248	20.3935	26.1446	28.317	25.8376	26.7664	14.1216	14.8588	12.3938	13.7914	11.0459	11.2024	11.2008	11.1497	32.0729	27.6344	26.3685	25.4672	27.8858	33.5223	34.8563	36.8861	39.0561	36.0802	26.6417	25.5332	26.0161	23.8949	25.5215	29.4905	33.5338	33.3323	33.3812	32.4344
YDL014W	NOP1	77.6871	92.5016	93.887	88.0252	118.066	118.578	102.099	112.914	113.107	172.901	16.7648	100.924	85.9867	107.196	72.5753	88.586	659.437	716.408	668.015	651.67	673.883	276.908	265.752	258.464	254.998	264.031	695.594	351.252	320.142	346.573	428.39	223.499	191.516	182.556	197.391	198.74
YDL015C	TSC13	374.826	372.802	372.181	373.27	226.272	239.56	233.436	233.089	230.016	245.824	239.95	238.597	162.615	158.396	158.054	159.688	356.188	322.834	289.115	336.113	326.062	269.955	262.254	298.022	284.235	278.616	282.285	273.478	313.44	309.797	294.75	225.202	234.556	241.056	293.731	248.636
YDL017W	CDC7	10.1624	10.0702	10.902	10.3782	17.646	19.9899	19.4126	19.0162	10.2383	11.6366	8.73078	10.2019	10.815	12.2913	12.3454	11.8172	21.2489	18.8823	17.206	15.7018	18.2598	17.9228	19.9979	18.5539	19.2806	18.9388	20.3076	19.017	20.9925	16.6864	19.2509	17.8094	18.3208	19.315	19.7802	18.8063
YDL018C	ERP3	32.4898	30.9408	32.9288	32.1198	15.2582	17.2786	17.0847	16.5405	33.7539	33.505	44.3353	37.1981	12.0317	13.1493	12.3152	12.4987	35.0096	33.5909	32.3845	34.2018	33.7967	17.1982	17.0512	17.7195	18.8619	17.7077	36.7193	58.1528	51.8518	54.6327	50.3391	29.6148	28.7632	30.922	32.5149	30.4537
YDL019C	OSH2	32.1277	32.1133	34.1999	32.8136	17.4271	18.2758	20.9588	18.8872	28.9839	27.2209	31.0057	29.0702	12.3992	12.1205	13.1009	12.5402	22.6858	22.2353	23.7064	25.9504	23.6445	18.0169	18.9604	19.0481	19.0966	18.7805	23.2068	55.4553	25.5459	50.5041	38.678	20.825	24.6315	24.613	25.071	23.7851
YDL020C	RPN4	149.643	140.552	142.656	144.284	79.2119	82.2578	115.026	92.1652	88.623	79.3453	140.306	102.758	45.089	46.1904	52.0317	47.7704	92.6645	84.0818	81.8885	84.5309	85.7914	54.2279	58.6403	58.8393	63.8485	58.889	81.5823	103.922	68.152	103.781	89.3593	69.5023	73.2676	84.2446	84.7122	77.9317
YDL021W	GPM2	166.155	151.924	174.93	164.336	631.411	615.886	674.363	640.553	101.48	73.3625	118.48	97.7742	315.622	312.318	464.145	364.028	15.4448	11.3221	13.7126	15.9963	14.1189	459.175	476.956	459.823	456.896	463.212	11.942	54.0026	69.1883	55.8694	47.7506	421.889	466.656	442.581	491.571	455.674
YDL022C-A	YDL022C-A	6.15136	3.52276	4.27721	4.65044	4.07711	4.20437	5.88597	4.72248	1.15575	1.22048	2.59907	1.65843	1.61045	1.84576	2.46872	1.97498	0.197601	0.748582	0.355965	0.48221	0.44609	2.2664	4.34239	3.46597	3.26028	3.33376	0.378687	0.193456	0.0930645	0.283124	0.237083	1.91868	2.53509	2.85783	2.86526	2.54421
YDL022W	GPD1	373.3	358.174	382.552	371.342	646.878	694.564	754.698	698.713	226.152	201.809	242.501	223.487	315.788	305.473	339.385	320.215	197.11	196.191	230.45	279.334	225.771	468.774	510.926	466.298	461.406	476.851	248.102	725.972	417.635	775.243	541.738	576.53	729.357	686.675	694.223	671.696
YDL024C	DIA3	9.90263	10.2802	10.8428	10.3419	25.3205	27.0752	26.5959	26.3305	5.44709	4.70001	7.44982	5.86564	10.8884	12.2869	12.2454	11.8069	2.84061	2.10065	2.12631	2.39296	2.36513	26.2544	28.8641	26.8463	27.3794	27.3361	1.50802	3.25087	3.06666	3.23373	2.76482	23.3685	23.3768	23.8047	25.4911	24.0103
YDL025C	RTK1	48.9667	49.4053	52.9869	50.453	27.9065	29.1895	29.385	28.827	34.4366	32.125	38.5387	35.0334	16.001	16.2709	15.0249	15.7656	37.3347	32.9427	34.0718	36.7736	35.2807	33.2338	32.2045	30.6559	35.1636	32.8145	59.232	134.634	113.949	143.627	112.861	32.188	44.5872	45.1815	47.1524	42.2773
YDL027C	MRX9	99.2793	98.4092	99.4807	99.0564	146.169	149.264	150.88	148.771	56.9854	51.1804	94.2795	67.4818	88.5478	84.0879	89.0844	87.24	51.4922	39.2648	38.9402	45.6072	43.8261	112.637	120.172	119.897	128.323	120.257	35.0766	57.1174	54.4885	64.201	52.7209	110.661	119.055	126.274	142.695	124.671
YDL028C	MPS1	13.5553	13.7358	13.4244	13.5718	10.9671	12.0306	13.8711	12.2896	10.8641	11.8604	7.43214	10.0522	6.52592	7.61388	7.44245	7.19408	27.7218	26.6088	25.6215	25.9961	26.487	15.2216	14.2173	14.5974	16.648	15.1711	24.7655	24.7394	25.5843	24.6284	24.9294	15.7364	18.5686	17.9521	19.3931	17.9125
YDL029W	ARP2	203.553	205.372	218.938	209.288	211.645	217.448	214.319	214.471	128.401	119.664	143.564	130.543	120.455	123.951	124.941	123.116	143.357	137.837	143.539	140.486	141.305	244.19	233.823	248.427	245.993	243.108	114.84	155.434	175.735	164.736	152.686	201.027	198.76	195.632	200.826	199.061
YDL030W	PRP9	10.9091	10.9695	12.9292	11.6026	18.6189	17.7434	18.1856	18.1826	8.88113	9.56133	6.89941	8.44729	9.05151	9.96931	9.20019	9.407	34.8762	34.8526	30.6855	28.4437	32.2145	28.759	28.7	31.0943	32.6174	30.2927	31.6009	18.5321	24.617	18.3531	23.2758	20.7884	24.2878	24.557	26.3749	24.002
YDL031W	DBP10	6.08028	7.598	7.8895	7.18926	16.4254	15.6679	13.6315	15.2416	10.2516	13.8651	3.14775	9.08815	7.60599	11.3325	7.81258	8.91702	74.4412	77.5998	71.2402	68.83	73.0278	41.2539	40.4075	43.1002	43.473	42.0587	94.1367	33.4597	40.9616	30.4184	49.7441	34.7512	31.4354	31.9758	31.2198	32.3456
YDL033C	SLM3	11.8447	11.7177	10.1493	11.2372	8.53236	8.6802	7.71343	8.30866	11.5526	12.5344	9.84516	11.3107	6.36334	6.95611	6.47879	6.59941	23.9278	20.9686	19.8891	19.881	21.1666	11.6201	11.3378	11.9054	12.1815	11.7612	24.9917	16.7552	20.9513	16.5156	19.8035	14.4991	16.9937	15.2871	17.3089	16.0222
YDL035C	GPR1	16.6558	16.6993	18.6266	17.3272	20.9611	19.9406	20.6462	20.516	15.5432	13.4502	15.3459	14.7798	9.03446	10.9057	10.5742	10.1715	26.6484	24.5046	22.2027	24.2297	24.3964	18.2151	21.0291	19.9486	18.8041	19.4992	24.3368	30.562	30.3833	30.5292	28.9528	20.0276	30.1398	32.2525	33.7668	29.0467
YDL036C	PUS9	9.35376	9.69764	11.0454	10.0323	18.508	20.2163	17.0191	18.5811	8.42859	11.3559	4.6406	8.1417	9.62904	10.2444	8.38482	9.41942	41.7855	43.6839	37.8737	39.2607	40.651	27.9351	27.9818	25.7556	31.3372	28.2524	37.8639	23.6211	27.9034	23.8251	28.3034	21.8082	21.7266	22.7273	22.5862	22.2121
YDL037C	BSC1	3.55653	6.23139	14.7375	8.17514	21.1	26.1062	19.364	22.1901	2.28174	2.9242	1.45302	2.21965	8.2463	10.3847	7.20077	8.61059	44.1248	67.0255	37.9528	49.0793	49.5456	14.1702	21.3559	13.6297	12.4983	15.4135	44.7124	8.36171	12.1478	10.528	18.9375	6.68663	10.4374	12.7122	11.0389	10.2188
YDL039C	PRM7	6.26337	10.3698	19.3369	11.99	36.768	40.1027	30.4482	35.773	2.79938	5.53402	1.98602	3.43981	14.6477	18.5778	12.1542	15.1266	60.2291	90.1893	51.3008	66.1662	66.9714	22.1076	35.8143	22.6803	22.9628	25.8912	56.9122	10.3505	14.3219	13.7725	23.8393	9.4908	19.3596	19.5131	17.565	16.4821
YDL040C	NAT1	48.9606	52.0636	53.7226	51.5823	51.4457	52.1483	47.4931	50.3624	38.0802	43.3997	30.0212	37.167	31.4042	35.3847	32.4624	33.0838	88.6717	91.9604	83.0438	84.4478	87.0309	63.3929	64.4171	64.8481	72.1859	66.211	90.4176	81.7624	84.1839	80.1579	84.1304	63.2301	64.8345	66.9051	75.0151	67.4962
YDL042C	SIR2	11.397	11.8007	11.6089	11.6022	12.0388	12.2528	11.6427	11.9781	13.1623	16.5533	6.57143	12.0957	7.7905	9.63553	7.37392	8.26665	31.5397	33.5312	31.2915	29.0729	31.3588	14.7936	12.8655	15.2893	17.2196	15.042	30.844	20.25	24.9185	20.4527	24.1163	17.02	17.9324	20.6732	18.8874	18.6283
YDL043C	PRP11	14.0548	15.5302	15.3948	14.9933	18.2926	19.9215	20.3768	19.5303	16.1637	16.6724	9.43667	14.0909	12.7374	14.1131	11.1876	12.6794	40.3119	36.6697	34.7671	34.7762	36.6312	25.875	25.912	27.2093	29.1135	27.0275	39.8654	30.3156	34.0959	31.5318	33.9522	25.8429	26.4842	30.0314	31.4509	28.4523
YDL044C	MTF2	12.575	12.5229	13.2842	12.794	16.9471	18.3236	18.7881	18.0196	11.3678	11.7137	9.30127	10.7943	9.07411	10.4967	9.86559	9.81213	20.834	18.0927	16.9575	17.3773	18.3154	20.0813	20.7024	21.6024	20.9983	20.8461	15.8292	17.1984	19.2202	16.8329	17.2702	17.6573	20.9992	22.2162	23.1373	21.0025
YDL045C	FAD1	65.6306	71.0791	70.4241	69.0446	63.6931	68.1679	66.3775	66.0795	40.8093	39.6108	47.9494	42.7898	32.4182	32.2806	34.2853	32.9947	66.8537	60.339	58.1568	55.8328	60.2956	80.5639	81.1484	84.8705	86.7438	83.3316	51.587	59.9353	62.2993	58.8672	58.1722	71.5361	72.2395	75.6196	73.6443	73.2599
YDL045W-A	MRP10	137.963	126.177	129.082	131.074	168.649	147.207	161.814	159.223	97.0637	89.5753	120.882	102.507	94.5389	121.195	96.0252	103.92	161.267	143.781	166.869	163.726	158.911	189.22	209.604	196.391	191.788	196.751	169.082	186.122	225.42	195.409	194.008	199.479	252.419	252.477	253.991	239.591
YDL046W	NPC2	438.978	435.667	424.857	433.167	224.692	239.046	235.439	233.059	271.374	247.432	422.306	313.704	144.554	149.289	133.75	142.531	307.247	283.862	267.321	291.285	287.429	284.439	296.486	298.337	315.758	298.755	279.232	384.002	382.764	366.329	353.082	295.365	350.594	361.193	343.346	337.625
YDL047W	SIT4	94.0509	106.153	108.874	103.026	129.952	128.954	117.996	125.634	66.9883	66.9616	62.373	65.441	52.0782	56.8912	52.1455	53.705	155.43	152.316	140.775	143.281	147.951	122.15	119.546	113.696	110.45	116.46	120.829	97.2047	108.922	103.788	107.686	106.694	107.009	103.233	100.497	104.358
YDL048C	STP4	246.419	253.719	281.058	260.399	557.178	489.274	459.715	502.056	260.85	242.043	444.162	315.685	244.014	257.138	271.807	257.653	541.345	574.796	505.686	525.02	536.712	238.615	356.931	186.625	202.506	246.169	372.357	275.605	233.561	309.487	297.752	153.866	209.155	239.748	143.425	186.548
YDL049C	KNH1	9.05239	9.94832	8.70418	9.23496	10.1935	9.95848	8.94247	9.69815	9.85064	10.5869	4.16262	8.20005	9.33755	9.12437	5.86831	8.11008	45.3836	47.5396	45.8068	45.4284	46.0396	14.3518	18.5519	15.6955	14.9649	15.891	31.9447	18.1744	19.4858	19.1968	22.2004	16.2617	23.8464	21.5981	22.0725	20.9447
YDL051W	LHP1	68.834	75.2208	70.9559	71.6702	195.301	202.533	187.157	194.997	65.1027	86.0424	29.483	60.2094	78.9474	103.57	77.9001	86.8058	398.223	420.848	383.553	389.097	397.93	327.036	322.645	335.009	347.226	332.979	444.878	207.416	175.499	215.863	260.914	283.485	221.938	220.509	234.041	239.993
YDL052C	SLC1	94.9755	90.0028	87.3433	90.7739	131.001	125.924	127.767	128.231	90.9426	98.9968	76.7786	88.906	131.882	142.572	141.281	138.578	172.612	170.65	160.046	167.666	167.744	218.978	219.547	216.673	224.306	219.876	159.903	186.423	188.089	192.294	181.677	243.831	276.581	262.366	307.275	272.513
YDL053C	PBP4	98.9199	98.6228	96.0678	97.8702	110.153	106.612	110.163	108.976	77.9352	79.726	88.8451	82.1688	61.8893	64.3033	62.6383	62.9436	123.246	111.176	114.066	108.866	114.338	123.778	128.292	136.8	129.442	129.578	122.773	134.824	151.153	132.398	135.287	141.207	142.845	153.143	151.462	147.164
YDL054C	MCH1	23.5255	23.6332	23.4753	23.5447	20.7766	22.8801	20.659	21.4386	24.4981	24.6383	23.2419	24.1261	14.1074	13.2195	13.0822	13.4697	29.9679	29.6454	30.5518	28.5954	29.6901	29.4807	29.6868	29.8215	27.8527	29.2104	40.1189	47.9507	62.0569	52.9523	50.7697	17.7381	20.9314	23.251	22.7513	21.168
YDL055C	PSA1	745.931	746.168	719.771	737.29	1676.98	1632.26	1464.95	1591.4	566.355	649.192	335.753	517.1	648.12	798.564	669.643	705.442	1558.54	1516.54	1564.1	1658.37	1574.39	1553.71	1470.79	1419.94	1454.49	1474.73	1529.28	1322.99	1388.02	1391.52	1407.95	1389.51	1114.12	1191.51	1212.29	1226.86
YDL056W	MBP1	14.442	14.3348	15.2674	14.6814	21.4028	22.1693	22.4074	21.9932	13.5115	14.4632	10.6856	12.8868	10.3555	12.247	12.0222	11.5416	32.686	33.2361	29.5241	31.0299	31.619	22.5816	23.1277	23.9498	25.2725	23.7329	30.7514	34.28	32.5994	32.0925	32.4308	20.4418	25.6829	25.9677	30.5299	25.6556
YDL057W	YDL057W	23.3301	22.5333	22.8383	22.9006	45.7601	47.9073	48.6766	47.448	15.6178	14.4065	20.28	16.7681	24.3641	21.8932	25.4496	23.9023	16.3622	16.0165	14.9253	15.0288	15.5832	48.0546	45.7783	52.5473	50.8199	49.3	11.4443	14.6098	16.6074	16.0453	14.6767	40.4708	42.0219	42.1221	44.6317	42.3116
YDL058W	USO1	4.48926	4.70344	4.72532	4.63934	13.2141	12.7925	12.9814	12.996	4.90467	5.0215	3.92693	4.6177	6.22269	6.8307	8.23804	7.09714	17.2379	16.9408	15.885	15.6957	16.4398	18.901	18.945	21.198	20.6069	19.9127	17.3877	16.4993	17.6693	14.7577	16.5785	15.579	17.2131	18.2772	19.0323	17.5254
YDL059C	RAD59	6.86133	7.34137	7.81605	7.33958	29.8984	28.6369	30.495	29.6768	10.0027	10.3525	9.87366	10.0763	13.9944	17.1684	14.694	15.2856	13.1222	11.4601	11.3107	11.864	11.9392	24.0269	23.419	24.7998	26.6483	24.7235	13.3983	16.5851	16.8182	15.0002	15.4505	19.9145	24.0104	24.6211	25.292	23.4595
YDL060W	TSR1	5.36424	7.15921	5.77476	6.0994	15.4284	16.7868	12.9373	15.0508	9.57913	15.1595	1.51249	8.75037	7.94516	10.101	7.58558	8.54391	89.5949	98.9299	84.6114	79.1683	88.0761	44.4039	43.6151	41.6235	44.7398	43.5956	104.786	29.5435	41.5858	26.7865	50.6754	36.3618	30.0816	30.0913	29.5575	31.5231
YDL061C	RPS29B	2273.78	2310.32	2031.77	2205.29	1052.26	1065.72	1056.5	1058.16	1448.73	1740.17	916.512	1368.47	973.808	1066.64	936.475	992.308	2499.94	2690.95	3160.99	2547.52	2724.85	1098.73	1169.77	1129.88	1067.57	1116.49	2911.8	3004.12	2561.45	2617.74	2773.78	1774.86	1419.2	1321.15	1263.29	1444.62
YDL063C	SYO1	2.03206	3.10137	2.49046	2.5413	6.99047	7.07821	5.75766	6.60878	4.64656	9.58081	0.455515	4.89429	3.15069	4.32263	2.4254	3.29957	66.2997	70.6909	55.6605	52.9245	61.3939	23.2151	24.1115	23.8313	24.6598	23.9544	75.8273	10.569	19.3451	12.2044	29.4865	17.3268	13.7779	14.0933	13.0704	14.5671
YDL064W	UBC9	85.5014	85.8673	83.0046	84.7911	72.2908	71.8824	74.9592	73.0441	69.4748	70.705	54.2962	64.8253	46.2502	51.8238	46.161	48.0783	141.995	138.862	147.558	133.922	140.584	92.6865	96.7897	99.6886	102.607	97.9429	135.026	133.938	147.391	136.997	138.338	117.176	107.494	108.905	114.199	111.944
YDL065C	PEX19	58.4302	56.4564	53.4091	56.0986	60.3917	60.6211	62.342	61.1183	54.7255	58.8566	52.4094	55.3305	42.7908	46.2577	50.0571	46.3685	86.1066	79.3042	80.0687	77.141	80.6551	85.712	87.6346	87.0327	98.6344	89.7534	80.6114	98.5509	93.9829	81.3846	88.6325	77.286	86.6654	89.2793	92.9159	86.5366
YDL066W	IDP1	152.541	153.035	141.148	148.908	130.255	127.283	135.821	131.12	82.803	78.5897	103.804	88.3989	82.9622	78.6961	92.7417	84.8	101.902	103.813	107.846	109.39	105.738	207.629	225.466	205.451	190.087	207.158	100.835	113.51	133.821	129.429	119.399	158.561	175.847	164.195	170.282	167.221
YDL067C	COX9	1790.37	1757.56	1701.64	1749.86	1029.67	971.401	1021.39	1007.49	1022.34	852.822	1464.45	1113.2	564.418	603.355	571.309	579.694	743.475	714.64	818.194	754.386	757.674	942.197	1040.64	1040.69	963.127	996.663	940.078	1277.06	1134.82	981.275	1083.31	1265.76	1270.82	1363.53	1114.64	1253.69
YDL069C	CBS1	15.5847	14.2111	14.6103	14.802	22.8115	20.8396	24.1702	22.6071	11.065	12.4532	11.1986	11.5723	11.5686	13.4484	13.1425	12.7198	18.9461	17.4652	18.4808	18.8226	18.4287	16.9858	18.1799	15.1509	17.9865	17.0758	18.6116	23.6324	23.3983	25.0683	22.6776	24.1569	27.8283	28.8918	31.7458	28.1557
YDL070W	BDF2	123.416	125.007	131.618	126.68	184.019	164.973	172.709	173.9	78.7293	78.2057	83.0454	79.9935	75.9788	103.786	84.6236	88.1295	196.205	172.797	146.972	170.981	171.739	134.923	155.328	158.184	141.976	147.603	129.508	95.4931	121.445	102.965	112.353	90.7452	103.729	126.754	133.567	113.699
YDL072C	YET3	620.183	596.676	608.522	608.46	495.113	501.367	511.437	502.639	349.812	332.947	488.619	390.459	308.62	300.547	286.923	298.697	243.829	220.305	237.857	238.165	235.039	528.442	536.411	524.79	557.652	536.824	225.294	368.438	336.835	364.663	323.808	490.973	495.887	510.634	500.457	499.488
YDL073W	AHK1	4.88809	5.30065	5.5426	5.24378	18.636	18.4818	18.8906	18.6695	5.50393	7.07991	3.44035	5.3414	8.48968	10.44	10.3079	9.74586	27.4925	25.5206	22.6818	23.21	24.7262	22.335	23.7045	24.3539	24.3843	23.6944	27.3193	19.8651	24.1948	18.9577	22.5842	20.7081	23.6772	25.4582	29.9414	24.9462
YDL074C	BRE1	12.7332	12.6483	15.3184	13.5666	22.8278	24.9734	25.1615	24.3209	13.2378	15.0442	8.51838	12.2668	10.7846	13.2226	10.1926	11.3999	55.509	52.3297	45.4769	47.6708	50.2466	27.7948	27.725	31.3402	30.1607	29.2552	48.6221	35.7318	43.2802	34.8301	40.6161	23.0099	24.445	26.9859	30.5449	26.2464
YDL075W	RPL31A	1934.23	1922.47	1796.33	1884.34	721.702	719.149	734.239	725.03	1214.59	1355.68	814.775	1128.35	698.789	828.364	723.524	750.226	3151.45	3119.12	3487.64	3330.7	3272.23	910.861	874.384	892.66	862.485	885.097	3127.15	2842.98	2939.25	3191.14	3025.13	1307.31	1039.84	929.841	1005.59	1070.65
YDL076C	RXT3	54.9004	55.5346	53.9266	54.7872	38.2456	42.9025	44.7303	41.9595	48.4815	43.1468	42.0626	44.5636	27.4532	28.6296	28.025	28.0359	59.2256	56.9196	54.7279	57.3955	57.0671	49.1147	53.3605	52.4734	59.5944	53.6358	51.0714	76.6428	66.8721	72.5179	66.776	58.8094	65.359	67.4297	72.8533	66.1128
YDL077C	VAM6	10.2465	10.4389	10.1797	10.2884	10.2576	10.9086	10.2103	10.4588	7.8706	7.85199	7.13455	7.61905	6.87819	7.21474	6.64392	6.91228	14.4628	13.5697	11.5788	12.455	13.0166	10.5117	11.4032	11.3859	11.2308	11.1329	12.4957	15.1114	15.2644	15.5652	14.6092	10.1517	11.3073	12.4688	13.7744	11.9255
YDL078C	MDH3	211.768	205.096	217.432	211.432	157.602	166.196	160.694	161.497	130.41	118.515	184.51	144.478	95.4841	92.1265	99.291	95.6339	129.441	109.499	116.264	115.939	117.786	173.253	165.556	175.869	179.13	173.452	108.283	152.028	175.256	153.002	147.142	190.395	181.179	199.871	191.13	190.644
YDL079C	MRK1	99.8578	92.9399	95.0325	95.9434	11.7365	14.6434	13.1829	13.1876	56.736	38.9904	79.7632	58.4965	7.61929	8.01417	7.31936	7.65094	20.6105	16.5353	15.6387	15.5809	17.0913	13.2418	12.3451	13.2945	12.5569	12.8596	16.4441	22.4477	18.1628	20.5291	19.3959	23.7886	20.348	20.0756	21.0209	21.3083
YDL080C	THI3	19.8985	20.9941	20.5315	20.4747	33.0133	35.8025	31.0677	33.2945	18.7052	19.7346	13.3395	17.2598	17.7806	18.5027	18.6447	18.3093	39.6806	38.7746	35.5369	33.7547	36.9367	38.3972	41.2143	38.8756	39.9644	39.6129	34.3302	30.3459	38.1652	31.2818	33.5308	35.4091	36.4007	35.6793	38.2538	36.4357
YDL081C	RPP1A	1874.9	1757.03	1748.69	1793.54	1206.09	1109.68	1161.9	1159.22	1526.41	1504.6	933.843	1321.62	1040.84	1173.57	1001.16	1071.86	3034.94	2886.42	3075.47	2791.73	2947.14	1193.61	1088.71	1290.56	1065.99	1159.72	3005.59	2601.33	2445.78	2642.89	2673.9	1589.25	1199.16	1152.59	1248.21	1297.3
YDL082W	RPL13A	770.468	798.252	711.738	760.153	371.113	376.839	347.853	365.268	492.543	583.911	209.74	428.731	334.336	376.573	304.517	338.475	1339.08	1467.01	1479.59	1478.82	1441.12	514.374	502.665	507.407	550.207	518.663	1461.11	1122.48	1124.92	1232.47	1235.24	676.016	604.949	534.434	603.955	604.838
YDL083C	RPS16B	1069.46	1095.92	966.474	1043.95	331.436	350.779	333.489	338.568	693.568	832.476	330.395	618.813	372.067	425.041	343.417	380.175	1852.84	1890.19	2028.45	2025.78	1949.32	528.724	499.352	483.672	470.067	495.454	1866.48	1588.41	1633.25	1757.19	1711.33	720.938	539.887	472.412	516.514	562.438
YDL084W	SUB2	300.994	301.826	302.294	301.705	284.587	281.219	287.144	284.317	195.136	219.849	151.717	188.901	157.899	191.924	175.399	175.074	451.59	443.359	453.007	462.642	452.649	328.438	311.159	324.962	315.162	319.93	372.811	358.294	384.109	384.59	374.951	343.515	314.491	320.505	344.346	330.714
YDL085C-A	YDL085C-A	129.635	125.945	129.576	128.385	307.869	273.546	314.294	298.57	83.1833	96.0857	68.539	82.6027	143.336	163.147	179.081	161.855	196.431	181.236	190.277	176.134	186.019	365.522	408.077	396.468	425.386	398.863	154.797	187.092	186.986	163.045	172.98	355.736	369.722	366.046	360.545	363.012
YDL085W	NDE2	32.1692	30.903	32.0996	31.7239	11.5697	12.9742	14.8244	13.1228	10.0352	6.48671	31.5415	16.0211	4.54356	4.33706	5.29643	4.72568	3.55973	3.02586	3.53489	3.33447	3.36374	12.728	10.9068	13.5736	12.3209	12.3823	2.11861	6.35317	9.41355	6.39926	6.07115	12.7738	15.3856	21.1268	14.1065	15.8482
YDL086W	YDL086W	192.422	190.785	194.704	192.637	247.025	247.05	245.043	246.373	103.588	86.3756	131.85	107.271	138.573	124.087	136.659	133.106	146.365	144.794	151.716	153.566	149.11	305.899	267.244	293.254	278.73	286.282	124.183	153.138	187.945	171.272	159.135	288.921	312.873	303.249	297.098	300.535
YDL087C	LUC7	20.696	21.7451	20.8754	21.1055	25.2751	27.5749	26.698	26.516	15.0271	16.7487	12.9094	14.8951	19.2825	16.065	15.2486	16.8654	29.5535	28.6107	27.6472	25.2212	27.7582	32.2825	27.2724	30.6405	30.7092	30.2262	24.1377	26.77	25.962	26.1883	25.7645	30.9103	32.8991	32.0689	31.3857	31.816
YDL088C	ASM4	50.1777	50.4316	45.5378	48.7157	29.2377	32.3515	32.5544	31.3812	32.3502	34.7149	33.4564	33.5072	19.8513	19.327	18.2251	19.1345	59.3326	58.8123	53.4726	51.1229	55.6851	31.9189	31.7349	32.1099	33.7442	32.377	49.9472	45.837	45.9202	45.4097	46.7785	28.2548	35.7727	37.6255	42.4976	36.0376
YDL089W	NUR1	17.2384	18.2898	18.0153	17.8478	38.7631	39.4115	42.3653	40.18	14.6895	14.1641	22.3274	17.0603	23.2938	22.7703	27.9376	24.6672	19.719	16.1974	12.7542	15.5208	16.0479	24.7127	24.9937	23.533	25.4549	24.6736	14.2682	23.436	20.4846	25.6165	20.9513	28.3473	31.4949	32.8551	36.5748	32.318
YDL090C	RAM1	9.56018	9.55643	9.88798	9.6682	10.1043	10.7586	11.0805	10.6478	8.52386	9.54017	9.42924	9.16442	7.47899	8.05421	6.82485	7.45268	23.3883	22.4188	19.7663	20.5926	21.5415	16.012	15.7594	15.3069	18.4199	16.3745	20.662	19.9333	17.9256	19.5971	19.5295	17.4104	17.8037	17.556	18.9298	17.925
YDL091C	UBX3	74.2307	75.7095	75.9695	75.3032	65.814	67.4237	66.1562	66.4646	37.3407	36.8627	59.4176	44.5403	35.672	35.9599	39.1061	36.9127	34.3397	33.0668	32.206	32.9461	33.1397	57.8715	60.9672	62.0244	65.384	61.5618	27.9455	46.5176	44.3782	44.5946	40.859	57.9941	60.8068	66.3299	68.5998	63.4327
YDL092W	SRP14	131.273	129.2	126.063	128.845	146.673	137.541	145.283	143.166	108.513	107.665	92.5888	102.922	75.5311	91.0677	72.2687	79.6225	294.403	267.67	262.033	249.159	268.316	245.887	244.443	273.017	278.53	260.469	293.009	293.992	303.537	281.71	293.062	274.512	258.593	282.084	293.429	277.154
YDL093W	PMT5	11.2524	11.4433	11.4049	11.3669	41.4937	44.6283	40.1465	42.0895	9.21303	10.0952	6.46355	8.59059	15.5784	15.8396	17.8872	16.4351	21.2641	21.0192	19.9828	20.6705	20.7341	33.8875	33.5645	34.2722	34.0122	33.9341	15.8152	15.4527	15.7354	15.2298	15.5583	23.4096	27.6216	27.3946	32.8549	27.8202
YDL095W	PMT1	55.0478	55.8387	56.9845	55.957	174.526	168.858	176.674	173.353	47.2496	50.4045	40.6423	46.0988	104.147	118.505	123.562	115.405	120.457	118.514	106.973	110.256	114.05	197.747	203.567	200.222	188.827	197.591	99.0062	118.47	114.332	106.914	109.681	165.813	181.37	182.382	195.147	181.178
YDL097C	RPN6	240.124	250.786	258.002	249.637	255.123	276.923	267.229	266.425	155.232	158.395	187.93	167.186	139.328	149.318	135.026	141.224	248.761	248.116	234.804	235.049	241.683	296.94	302.047	303.312	304.24	301.635	205.343	267.826	264.907	247.761	246.459	268.124	265.348	270.03	278.789	270.573
YDL098C	SNU23	25.8666	26.0243	24.204	25.365	78.1911	71.2728	80.4465	76.6368	19.236	19.2267	12.8692	17.1106	32.8551	35.1007	34.4797	34.1452	36.7457	34.6091	31.1469	29.1968	32.9246	64.8283	71.5384	70.1464	67.6404	68.5384	36.8744	45.0513	43.4726	33.7099	39.7771	64.3343	69.3155	74.9218	75.4257	70.9993
YDL099W	BUG1	129.093	131.438	132.034	130.855	204.959	203.548	204.081	204.196	94.7754	88.4135	105.109	96.0993	104.354	115.48	109.151	109.662	149.981	150.645	151.939	154.396	151.74	253.483	247.39	266.36	311.084	269.579	144.49	175.977	180.107	167.793	167.092	265.919	251.477	260.965	284.367	265.682
YDL100C	GET3	137.065	146.385	150.954	144.801	417.964	445.039	425.795	429.599	106.904	123.746	105.983	112.211	200.352	224.152	217.103	213.869	247.994	254.337	238.693	254.37	248.849	400.985	396.648	391.339	406.893	398.966	215.373	241.937	271.69	246.684	243.921	383.558	337.238	351.871	394.795	366.865
YDL101C	DUN1	10.0619	10.2467	9.45715	9.92192	7.39847	8.53364	7.98623	7.97278	11.0634	11.3969	6.04177	9.50069	4.79955	6.16092	5.8987	5.61972	17.4197	18.3719	16.8571	18.4409	17.7724	9.75213	7.17907	8.26355	8.91405	8.5272	20.3897	26.6364	21.1344	24.8409	23.2504	9.30497	10.4201	10.8313	11.4083	10.4912
YDL102W	POL3	5.14075	5.40996	5.62324	5.39132	6.78287	7.39013	6.66534	6.94611	5.64682	7.04206	3.23706	5.30865	3.95111	4.579	3.94341	4.15784	17.5156	17.9568	16.0668	15.9234	16.8656	12.1766	11.1603	11.934	12.8777	12.0372	17.8161	12.6903	13.5652	12.1713	14.0607	9.37063	10.5371	10.7543	10.5319	10.2985
YDL103C	QRI1	32.5438	33.6864	34.215	33.4817	40.2943	40.675	41.0365	40.6686	24.806	26.3446	20.6655	23.9387	20.1159	22.7447	21.9742	21.6116	49.315	49.4388	48.7357	46.0777	48.3918	52.2995	50.8034	53.4899	55.2415	52.9586	44.4075	59.2458	60.5107	57.8045	55.4921	52.015	53.1063	55.5407	55.7707	54.1082
YDL104C	QRI7	8.16381	7.91856	7.40763	7.83	13.6667	13.4862	13.3865	13.5131	7.47466	7.32065	7.39934	7.39822	8.40236	9.13675	8.11783	8.55231	14.5989	12.8439	12.54	11.6234	12.9016	15.9798	17.5981	18.8854	18.2128	17.669	13.0812	13.2033	14.9834	13.0689	13.5842	18.7924	18.3628	18.3102	19.8824	18.837
YDL105W	NSE4	7.50984	7.79043	6.94026	7.41351	7.26415	8.01785	8.15126	7.81109	7.46652	8.35829	4.00737	6.61073	3.29895	4.15165	3.49195	3.64752	18.4326	17.4717	16.6849	16.7881	17.3443	10.6664	10.0077	10.9983	12.5347	11.0518	17.7499	13.0497	13.2443	12.805	14.2122	7.32856	7.95816	9.22293	9.70444	8.55352
YDL106C	PHO2	28.1632	29.0858	29.0185	28.7558	16.8945	20.9175	23.9873	20.5998	20.6663	24.5368	24.3089	23.1707	13.1739	13.0377	14.0352	13.4156	40.5984	38.2463	31.7093	34.9422	36.374	21.1799	21.6789	22.697	23.6994	22.3138	32.186	38.7348	30.4531	35.1188	34.1232	18.2938	22.74	24.8803	27.1629	23.2692
YDL107W	MSS2	15.401	14.7439	13.6657	14.6035	9.95	9.81915	10.9279	10.2324	9.14475	8.98993	11.0969	9.74386	5.8834	6.1529	7.53644	6.52425	16.5682	14.1574	14.3047	13.6978	14.682	8.8856	9.63238	10.042	10.6081	9.79202	13.497	18.2374	19.9847	17.3733	17.2731	12.4491	16.065	18.9841	17.9054	16.3509
YDL108W	KIN28	20.9185	20.3588	21.2724	20.8499	48.7643	48.3942	48.4012	48.5199	21.6822	23.3252	16.4679	20.4918	27.9262	31.1365	27.721	28.9279	41.8474	45.2784	41.0021	40.9679	42.2739	57.9757	55.3188	57.9356	60.4512	57.9203	37.3992	36.8125	40.1677	39.3683	38.4369	50.7059	46.8258	49.1711	55.5292	50.558
YDL109C	YDL109C	6.48327	6.10361	6.9476	6.51149	11.722	12.4767	11.1567	11.7851	4.95364	4.26405	3.88152	4.3664	6.52363	5.95416	7.22219	6.56666	10.522	10.1404	9.8271	10.5506	10.26	15.5437	14.1268	15.2761	14.5172	14.8659	9.48573	9.57709	10.2159	8.77004	9.51219	11.1977	14.8228	16.6092	16.428	14.7644
YDL110C	TMA17	457.9	405.211	412.626	425.246	261.154	254.315	292.089	269.186	279.422	196.865	502.041	326.109	138.312	153.708	152.104	148.041	134.534	96.5232	121.629	126.113	119.7	193.801	211.481	218.323	206.047	207.413	100.309	363.246	250.654	343.472	264.42	291.794	393.447	436.325	392.449	378.504
YDL111C	RRP42	29.1035	31.3107	36.2096	32.2079	115.384	121.709	109.316	115.47	37.6854	44.8407	18.9254	33.8172	59.0018	71.5142	55.5209	62.0123	132.398	144.12	128.739	130.287	133.886	165.52	173.711	169.473	168.872	169.394	131.747	89.9675	101.362	90.4707	103.387	114.572	131.058	124.863	137.498	126.998
YDL112W	TRM3	4.15673	4.63937	4.03375	4.27662	8.31689	8.17081	7.77059	8.0861	5.16976	7.62858	1.72205	4.84013	5.44008	6.2154	4.91205	5.52251	36.2003	38.5554	32.0584	32.1056	34.7299	17.1171	17.6474	17.2108	18.7089	17.6711	34.4463	15.5331	16.4323	14.3327	20.1861	13.4107	12.0747	12.5159	14.075	13.0191
YDL113C	ATG20	41.0785	41.8197	43.0651	41.9878	37.1625	40.379	38.6007	38.7141	25.8808	23.632	26.6387	25.3838	18.0294	19.3807	17.5443	18.3181	31.3448	26.3385	24.274	26.0052	26.9906	31.7162	30.8999	32.1584	31.7829	31.6394	21.3732	34.285	24.8214	32.5488	28.2571	33.1576	35.424	40.0312	42.0156	37.6571
YDL114W	YDL114W	0.889608	1.21831	0.877504	0.995141	8.41099	6.58271	7.44293	7.47888	1.30411	1.31455	1.13309	1.25058	3.65798	3.8981	3.69949	3.75186	0.628363	0.422339	0.237344	0.33636	0.406102	4.27331	5.18116	3.96824	4.68212	4.52621	0.33666	0.476268	0.496416	0.464682	0.443507	5.33194	4.47281	4.73089	5.76075	5.0741
YDL115C	IWR1	63.4983	61.2383	64.3962	63.0443	86.1977	82.7011	87.6884	85.5291	53.4912	49.0002	60.4608	54.3174	40.1798	47.6743	48.062	45.3054	70.2104	60.5121	58.2743	57.6017	61.6496	88.5649	92.5205	101.216	98.7117	95.2533	55.3817	79.4798	65.3429	68.7871	67.2479	79.0917	80.2863	86.7512	88.0024	83.5329
YDL116W	NUP84	18.8534	19.2021	19.3442	19.1332	28.3791	31.4281	29.0743	29.6272	15.282	19.2093	10.0649	14.8521	14.2262	16.2951	16.6352	15.7188	44.091	42.4419	37.6365	37.4394	40.4022	27.5816	28.8531	31.6658	29.7429	29.4609	38.1203	35.4294	36.8084	33.3055	35.9159	24.1791	28.5092	28.7043	34.5545	28.9868
YDL117W	CYK3	9.84809	11.7993	12.0903	11.2459	8.75913	9.89093	7.50138	8.71715	10.7937	12.0333	8.67634	10.5011	5.07941	6.08103	5.25566	5.47203	38.3407	37.3259	33.853	35.061	36.1452	17.3299	19.6109	19.4221	18.4689	18.708	34.8962	32.1581	42.1527	32.8906	35.5244	17.2999	23.3769	22.1175	23.5316	21.5815
YDL119C	HEM25	21.2806	19.1265	22.2247	20.8773	27.6537	29.8862	32.9394	30.1598	17.6795	14.6786	14.693	15.6837	17.6439	21.3252	17.2147	18.7279	27.9083	25.449	24.6427	27.3413	26.3353	49.3054	53.9942	52.5058	53.9369	52.4356	24.8188	42.8959	41.0797	40.7061	37.3751	49.8267	54.6565	56.7478	64.7127	56.4859
YDL120W	YFH1	88.0802	87.7566	90.8472	88.8947	127.924	125.06	126.57	126.518	83.4584	80.3108	103.792	89.1871	88.2892	94.7917	86.3801	89.8203	92.3928	89.6463	95.7888	102.986	95.2035	187.694	191.997	198.046	190.578	192.079	107.561	114.663	136.176	122.53	120.233	199.289	199.49	196.125	208.573	200.869
YDL121C	YDL121C	50.2198	52.982	45.123	49.4416	95.881	92.8976	85.8703	91.5496	45.5075	58.4609	26.512	43.4935	47.0608	60.3366	48.1083	51.8352	182.374	167.498	164.515	152.929	166.829	149.737	155.622	172.035	163.539	160.233	210.854	146.134	123.36	124.218	151.142	173.933	146.354	148.054	148.781	154.28
YDL122W	UBP1	20.1416	21.2697	23.2	21.5371	40.7742	42.7843	38.7201	40.7595	21.5304	24.5449	12.637	19.5708	18.0458	22.9844	19.5411	20.1904	84.2709	82.0778	71.733	69.4149	76.8742	60.8447	66.139	64.3036	64.6825	63.9924	79.7999	55.8761	63.0506	50.1356	62.2156	54.6357	61.9816	62.8846	65.1818	61.1709
YDL123W	SNA4	71.6512	70.3038	78.6912	73.5487	101.425	98.1428	96.1626	98.5768	51.7519	51.8659	45.5597	49.7258	52.259	52.2649	48.2779	50.9339	79.5147	78.7325	71.4861	74.0379	75.9428	114.186	115.46	130.29	119.763	119.925	60.0673	59.367	58.5186	63.3649	60.3295	77.0983	100.575	102.435	91.52	92.9071
YDL124W	YDL124W	1566.06	1574.67	1768.96	1636.56	2681.42	2692.58	2662.61	2678.87	656.29	558.732	999.655	738.226	1163.16	1142.51	1211.91	1172.53	747.752	616.069	665.337	849.351	719.627	2254.4	2302.55	2290.42	2333.33	2295.18	493.975	1418.61	1271.52	1407.09	1147.8	1747.38	1800.98	2102.89	1885.38	1884.16
YDL125C	HNT1	854.604	824.921	857.785	845.77	1816	1801.27	1778.52	1798.6	395.327	372.402	456.765	408.165	1035.51	1013.72	879.199	976.143	481.206	446.114	484.516	557.33	492.291	1072.89	1023.41	1047.73	1031.67	1043.92	348.782	442.17	442.518	511.041	436.128	871.5	854.123	916.622	895.589	884.458
YDL126C	CDC48	378.526	395.486	411.927	395.313	424.103	446.501	432.246	434.283	240.421	239.418	292.768	257.536	198.271	201.058	215.473	204.934	298.002	296.376	282.267	277.263	288.477	435.496	435.977	427.734	432.453	432.915	246.086	345.544	340.306	326.444	314.595	340.923	358.258	367.526	359.873	356.645
YDL127W	PCL2	28.8192	26.6788	25.6775	27.0585	21.2831	29.4179	29.4863	26.7291	22.2647	26.7709	7.79835	18.9446	22.5378	26.819	20.0829	23.1466	52.1136	54.8081	53.0374	54.2727	53.5579	92.1529	89.6036	97.0958	112.759	97.9028	45.3196	43.0229	70.5675	41.2793	50.0473	74.8797	86.3148	84.0036	93.9747	84.7932
YDL128W	VCX1	99.551	102.818	103.663	102.011	113.082	114.107	105.519	110.903	76.8814	85.8071	82.0037	81.5641	66.2302	64.9319	66.6483	65.9368	129.408	121.419	119.548	120.814	122.797	132.239	136.388	132.954	128.216	132.449	97.7894	98.2719	107.487	93.2377	99.1965	88.5656	102.014	110.241	103.736	101.139
YDL129W	YDL129W	13.6206	14.6269	17.6661	15.3045	15.3958	15.0649	14.6182	15.0263	14.5513	17.5101	14.7926	15.618	9.41272	8.69473	7.35423	8.48723	44.4541	41.3669	34.0014	28.7041	37.1316	12.1044	14.5371	12.4666	14.5494	13.4144	34.2093	9.8356	8.65082	8.58728	15.3208	7.40275	7.61158	8.9883	8.58625	8.14722
YDL130W	RPP1B	1644.98	1616.62	1504.87	1588.82	695.32	677.385	664.157	678.954	1210.65	1392.15	827.121	1143.31	896.017	912.807	809.553	872.792	1725.59	1855.18	2041.59	2049.11	1917.87	603.003	674.951	611.083	584.414	618.363	1904.05	1767.52	1442.03	1607.38	1680.24	778.41	668.446	597.403	608.696	663.239
YDL130W-A	STF1	2347.85	2210.67	2171.96	2243.49	1183.22	1136.47	1303.05	1207.58	1107.97	788.469	2102.71	1333.05	549.772	560.666	583.501	564.646	246.315	173.297	212.532	201.084	208.307	1330.45	1321.89	1478.64	1627.6	1439.64	300.401	1465.71	1820.58	1233.46	1205.04	1900.6	2168.57	2259.07	2008.18	2084.11
YDL131W	LYS21	696.394	704.182	665.984	688.853	237.567	247.532	226.448	237.182	221.477	228.347	109.194	186.339	225.739	202.84	228.851	219.143	166.846	181.736	180.194	169.714	174.623	329.65	358.117	325.477	331.785	336.257	156.423	143.271	158.093	137.437	148.806	217.663	221.324	190.579	214.106	210.918
YDL132W	CDC53	36.6773	38.7222	39.0966	38.1654	50.8756	54.2616	54.4172	53.1848	36.3617	36.3919	38.4858	37.0798	33.4691	35.4638	36.5072	35.1467	69.1459	65.5561	60.4373	61.3813	64.1302	67.806	69.9504	71.2006	69.8127	69.6924	60.0545	87.7385	78.749	82.1049	77.1617	62.2704	66.2582	73.3115	74.9737	69.2035
YDL133C-A	RPL41B	13582.1	13637.6	14766.7	13995.5	10641.2	9364.81	9111.11	9705.71	12855.1	12531.5	8549.32	11312	6823.82	8355.51	9294.29	8157.87	1833.96	2823.6	1956.63	1382.84	1999.26	1270.44	1984.54	2335.62	1725.02	1828.9	2468.43	3326.41	2054.98	1419.04	2317.22	2321.45	2870.16	2213.43	1911.65	2329.17
YDL133W	SRF1	27.2111	27.6281	28.9459	27.9284	16.4788	18.8001	19.7098	18.3296	19.0675	19.1192	13.8316	17.3394	10.1465	9.83734	8.6799	9.55458	36.5881	35.2332	30.6948	31.6995	33.5539	13.7081	13.8372	12.3707	13.1209	13.2592	33.7052	37.8545	34.6215	37.6262	35.9519	23.4103	28.2642	31.2644	34.6142	29.3883
YDL134C	PPH21	158.679	166.902	174.239	166.607	146.784	159.341	145.525	150.55	111.356	102.638	126.819	113.604	85.9431	88.0467	88.5668	87.5189	137.435	129.993	135.385	131.05	133.466	157.274	149.358	149.889	154.389	152.727	113.279	153.984	140.121	160.667	142.013	139.966	150.864	160.176	154.257	151.316
YDL135C	RDI1	140.651	145.816	146.837	144.435	139.735	140.06	145.029	141.608	80.5241	81.4411	84.414	82.1264	69.1968	67.6559	69.3418	68.7315	145.302	123.901	117.805	117.542	126.138	148.34	145.106	154.041	152.984	150.118	120.277	167.312	175.527	159.63	155.686	167.285	157.554	163.655	178.387	166.72
YDL136W	RPL35B	804.68	836.963	761.551	801.065	699.054	717.094	720.211	712.12	522.34	670.169	228.015	473.508	410.438	521.854	414.976	449.089	2229.4	2061.61	2173.16	2010.04	2118.55	974.911	1044.43	991.667	1035.39	1011.6	2219.03	1943.66	1628.52	1813.29	1901.12	1134.98	970.771	877.024	908.02	972.699
YDL137W	ARF2	722.793	717.711	718.269	719.591	1341.73	1313.32	1408.05	1354.37	466.456	433.841	590.389	496.895	766.954	823.808	802.936	797.899	516.758	466.238	506.639	535.34	506.244	1375.32	1342.32	1395.91	1355.66	1367.3	358.688	549.636	783.716	607.909	574.987	1238.13	1246.66	1255.66	1260.17	1250.15
YDL138W	RGT2	7.31991	6.94864	8.09931	7.45595	20.8558	21.501	19.5893	20.6487	7.25858	7.57524	7.83524	7.55635	14.086	14.3317	15.9128	14.7768	14.9515	15.4007	15.1662	16.2077	15.4315	24.6515	25.3354	26.9848	22.8608	24.9581	16.0945	19.3543	18.9297	19.9408	18.5798	17.7119	24.6902	26.5058	26.5857	23.8734
YDL139C	SCM3	15.0209	13.5196	13.3216	13.954	33.3083	35.7457	38.521	35.8583	13.3259	14.7032	10.3314	12.7868	17.6732	17.0941	17.4331	17.4001	28.2193	27.7119	27.3707	23.6791	26.7452	42.5425	41.5675	44.3015	46.9046	43.829	27.8527	33.5151	24.0209	25.6572	27.7615	38.5129	42.8803	44.3538	47.1514	43.2246
YDL140C	RPO21	39.3865	41.1802	41.2422	40.603	29.5936	27.3292	26.9928	27.9719	38.5895	38.3531	33.058	36.6669	21.7716	21.8869	23.2306	22.2964	67.4847	72.8296	65.2214	65.1167	67.6631	46.2113	44.5155	45.5611	44.6769	45.2412	59.5157	58.777	57.3958	56.3842	58.0182	32.1376	42.9936	41.6576	42.1273	39.729
YDL141W	BPL1	8.53676	10.1418	10.0832	9.58725	15.9327	15.1973	14.1468	15.0923	8.52933	9.88317	5.5935	8.002	8.67059	9.24835	8.40992	8.77629	28.4132	30.3339	28.2332	29.1533	29.0334	21.8723	21.1283	22.2283	23.662	22.2227	23.8913	22.9311	24.6861	23.6291	23.7844	18.0872	22.5216	21.4469	23.1772	21.3082
YDL142C	CRD1	48.6323	48.7889	48.6546	48.6919	39.5112	40.5413	40.1041	40.0522	30.6503	27.43	37.0749	31.7184	23.1322	22.1509	21.8017	22.3616	35.5581	32.6242	29.8057	33.2992	32.8218	41.0749	37.0141	40.0624	41.4463	39.8994	25.7528	36.1175	28.8045	37.6802	32.0887	37.2139	39.3688	39.944	43.5467	40.0183
YDL143W	CCT4	61.8998	65.2747	65.9862	64.3869	87.0056	85.2681	81.7946	84.6894	61.4119	71.9356	48.9007	60.7494	56.5601	60.8065	59.1818	58.8495	190.191	208.819	191.39	182.171	193.143	138.935	142.034	131.323	135.475	136.942	185.349	143.978	143.283	146.435	154.761	121.402	122.049	118.029	126.311	121.948
YDL144C	YDL144C	49.3665	50.9158	53.0897	51.124	50.0551	51.7751	51.9765	51.2689	36.1504	32.973	37.0097	35.3777	28.4293	27.4621	28.1473	28.0129	67.4089	61.5755	55.1866	56.9971	60.292	83.5599	79.9112	90.706	78.4928	83.1675	50.3175	69.7638	77.8376	66.99	66.2272	76.4642	84.7232	85.501	80.5358	81.806
YDL145C	COP1	58.8078	60.9302	60.3728	60.0369	89.6019	92.2832	88.1418	90.009	48.3707	52.8818	38.3753	46.5426	52.9712	57.2596	57.1808	55.8039	111.93	111.618	108.608	110.314	110.618	105.946	112.564	109.685	107.803	108.999	106.523	111.629	109.955	111.854	109.99	95.5704	97.2692	98.6978	110.349	100.472
YDL146W	LDB17	15.7089	13.493	14.3768	14.5262	42.4234	43.9587	46.3928	44.2583	13.099	11.8446	10.7734	11.9057	26.3335	26.8609	27.8272	27.0072	17.8451	15.4175	14.8736	17.9608	16.5242	26.9829	31.8368	27.5486	27.2265	28.3987	15.8191	29.7738	23.837	34.2327	25.9156	33.9209	37.8581	39.1776	47.4716	39.6071
YDL147W	RPN5	149.053	160.28	179.021	162.785	239.227	240.741	243.065	241.011	122.441	123.591	141.867	129.3	109.859	129.411	125.378	121.549	281.252	249.541	226.53	220.701	244.506	266.147	272.107	293.861	285.231	279.337	225.951	303.889	286.698	261.309	269.462	256.343	259.557	290.049	293.646	274.899
YDL148C	NOP14	6.23155	8.10131	7.05615	7.12967	9.40974	10.3501	8.10571	9.28852	10.7772	17.7533	0.859608	9.7967	6.39163	7.20069	4.48293	6.02508	111.407	111.191	94.8931	97.0216	103.628	37.9335	35.0874	39.8701	43.3633	39.0636	125.536	43.1328	47.34	39.9903	63.9998	28.9588	24.9296	24.8119	27.2143	26.4786
YDL149W	ATG9	10.534	10.695	11.1874	10.8055	9.04084	8.91857	9.7168	9.2254	7.48761	6.6501	10.2676	8.1351	4.79137	4.7371	4.81815	4.78221	7.69765	6.35943	6.38938	6.35213	6.69965	8.1174	7.56769	8.54335	9.07004	8.32462	5.96886	12.0289	10.5526	12.1265	10.1692	8.63988	11.6258	13.6901	12.6099	11.6414
YDL150W	RPC53	19.7	23.6865	21.7738	21.7201	32.2913	33.3776	32.018	32.5623	26.7587	33.661	9.18238	23.2007	21.4278	25.9488	21.393	22.9232	128.193	127.055	113.458	106.815	118.88	71.485	65.1144	77.0686	75.9603	72.4071	134.722	71.8599	73.554	65.4957	86.4079	64.7527	56.8602	51.9385	57.1633	57.6787
YDL153C	SAS10	14.7178	18.0844	15.5218	16.108	21.5432	21.4757	19.5479	20.8556	18.4318	29.0303	4.11568	17.1926	10.3457	13.956	10.134	11.4786	170.345	167.504	152.078	138.473	157.1	56.8963	56.1282	63.5476	69.6746	61.5617	188.676	69.6534	60.6268	58.6543	94.4026	46.2986	39.6476	37.8538	39.8894	40.9224
YDL154W	MSH5	3.44633	3.74762	3.48715	3.56037	6.61897	6.54727	7.05861	6.74162	0.998982	1.35248	1.51929	1.29025	1.68265	1.79754	1.94117	1.80712	3.6459	3.10458	3.08274	3.62299	3.36405	5.25269	5.01466	5.5085	5.83891	5.40369	2.30804	2.73333	2.44418	2.82371	2.57732	3.14291	3.32393	3.43993	3.99435	3.47528
YDL155W	CLB3	25.6834	24.8631	23.5659	24.7041	30.1056	33.2839	32.0544	31.8146	22.2815	23.2706	13.3601	19.6374	16.7201	18.3881	17.1537	17.4206	53.7851	53.5646	51.2508	52.6825	52.8207	32.6693	31.2859	32.1787	32.4442	32.1445	42.4275	44.4308	45.5074	42.1489	43.6287	30.5749	31.9567	34.2915	34.3535	32.7942
YDL156W	CMR1	3.0573	2.94545	3.2544	3.08572	6.03195	6.56633	6.25105	6.28311	3.3822	3.61925	1.5719	2.85778	2.55841	2.96128	2.43749	2.65239	12.583	13.6479	13.3338	13.2874	13.213	7.84525	8.07941	8.00961	7.90361	7.95947	11.2002	11.2207	12.4734	12.4723	11.8416	7.44225	9.66215	9.49368	8.77626	8.84358
YDL157C	YDL157C	67.5962	70.2685	66.5007	68.1218	63.0295	65.1338	64.1255	64.0963	67.4661	74.402	56.8546	66.2409	37.5583	48.8104	35.3771	40.5819	109.911	114.337	128.054	133.468	121.442	98.371	87.4112	87.3209	88.7073	90.4526	138.004	119.209	126.377	128.565	128.039	98.4225	89.4178	84.4603	78.7272	87.757
YDL159W	STE7	15.2768	15.5465	16.1653	15.6629	18.9722	19.5462	18.3088	18.9424	11.4575	12.1113	10.8001	11.4563	8.45379	9.53891	9.53204	9.17491	27.3897	24.574	21.7648	22.5222	24.0627	23.0894	23.6203	21.8756	24.2234	23.2022	22.5397	22.0722	21.3467	19.9554	21.4785	21.8993	24.9931	25.5641	27.2822	24.9347
YDL159W-A	YDL159W-A	0.608529	0.303686	0	0.304072	1.02513	0.667664	0.645796	0.77953	0.697433	0	0	0.232478	0.34708	0.327594	0	0.224891	0	0	0.268508	0	0.067127	0.976898	0	0	0.951973	0.482218	0	0	0	0	0	0.263142	0	0.892009	0	0.288788
YDL160C	DHH1	75.9555	80.6559	80.1792	78.9302	59.5674	64.6167	58.2292	60.8044	46.0281	48.5741	47.9093	47.5038	45.2975	43.5685	40.7738	43.2133	66.8304	69.4278	62.5736	66.9729	66.4512	55.5768	55.7508	57.7919	54.4131	55.8832	51.9353	53.7184	46.8892	58.6549	52.7995	34.8278	34.9271	35.8139	39.6655	36.3086
YDL160C-A	MHF2	18.2739	17.0927	22.3562	19.2409	35.4167	29.5589	38.3427	34.4394	10.0529	13.5859	8.29831	10.6457	11.3161	12.3672	16.3385	13.3406	17.1878	16.7628	17.7851	13.6816	16.3543	23.2452	24.4944	19.7975	17.3158	21.2132	14.7703	17.0275	15.7081	15.4406	15.7366	29.802	29.506	28.1643	23.4392	27.7279
YDL161W	ENT1	79.5155	85.8588	90.8617	85.412	58.1989	63.561	59.869	60.543	54.4883	60.9371	56.4289	57.2848	37.2363	38.0157	35.0794	36.7771	130.647	121.793	105.805	103.356	115.4	94.5067	98.6572	99.7394	106.665	99.8921	106.104	118.046	97.4906	94.3729	104.003	64.4182	70.0752	70.1976	73.4847	69.5439
YDL164C	CDC9	9.79693	11.1672	10.7466	10.5702	14.2457	13.6524	14.0247	13.9743	8.95123	11.2032	3.64519	7.93321	4.77117	5.9842	5.12828	5.29455	31.8535	30.9741	30.1957	28.1161	30.2848	18.1894	19.9067	19.4768	21.5338	19.7767	25.1307	23.6705	23.1972	21.2354	23.3085	17.3909	16.5324	18.566	17.5444	17.5084
YDL165W	CDC36	68.3395	65.9641	68.9792	67.7609	71.9731	70.1592	73.9424	72.0249	45.5276	51.3749	57.3076	51.4034	47.279	47.1984	44.1904	46.2226	77.3577	78.9404	81.3728	81.8653	79.8841	91.1227	81.1069	87.5401	90.5576	87.5818	69.7905	71.2838	81.3665	76.1296	74.6426	84.3983	79.2896	80.6622	82.9375	81.8219
YDL166C	FAP7	33.0888	36.3793	32.4218	33.9633	39.8672	40.7352	39.0409	39.8811	35.9003	42.5455	17.8946	32.1135	26.9441	34.3105	26.1888	29.1478	105.603	109.777	106.349	99.8685	105.399	75.8374	75.492	68.9324	80.2379	75.1249	100.595	74.2525	81.2748	64.0932	80.0539	63.1915	67.9111	62.2496	66.5668	64.9797
YDL167C	NRP1	2.30955	2.64292	3.50283	2.81843	6.9833	7.0636	6.46415	6.83702	4.15952	6.80886	0.808575	3.92565	4.65148	5.7384	3.98006	4.78998	62.8776	68.3819	61.8309	54.3619	61.8631	24.636	26.2867	26.0379	27.1661	26.0317	67.1915	20.2301	37.6864	18.5583	35.9166	19.2131	20.1956	19.9489	20.5921	19.9874
YDL168W	SFA1	47.2111	48.7256	49.4318	48.4562	96.726	94.5491	104.064	98.4464	48.545	49.2204	51.7985	49.8546	61.9661	61.5461	66.4774	63.3299	77.7816	78.3963	72.9674	73.0369	75.5456	116.986	122.673	120.222	116.744	119.156	89.2951	93.6066	88.5632	88.4731	89.9845	117.689	129.231	131.332	133.681	127.983
YDL169C	UGX2	104.231	104.475	97.9299	102.212	40.7654	42.448	45.5049	42.9061	45.5582	36.6687	99.9868	60.7379	18.0099	19.8901	18.5953	18.8318	9.94615	7.2292	8.46383	8.66446	8.57591	45.7955	45.4801	47.9333	57.2765	49.1213	9.5305	30.7976	28.8414	26.6238	23.9483	62.8865	67.5104	81.2961	70.0983	70.4478
YDL170W	UGA3	14.988	15.0643	16.0077	15.3533	22.3474	26.0168	23.8031	24.0558	17.4049	16.5987	10.7221	14.9086	15.3009	15.5219	15.4317	15.4182	27.2094	30.3153	26.7415	26.359	27.6563	48.1842	50.2524	54.7148	52.891	51.5106	25.3605	26.1015	32.0021	29.0032	28.1168	29.6267	39.0919	41.8998	42.1993	38.2044
YDL171C	GLT1	16.1582	15.8452	15.9678	15.9904	22.2266	19.3318	19.9082	20.4889	17.5114	18.3664	11.3102	15.7293	14.6267	16.8538	15.8056	15.762	32.9229	33.5044	34.9693	32.0309	33.3569	33.0814	35.7127	29.8439	29.542	32.045	29.7161	23.8802	32.1042	24.7682	27.6172	23.6824	33.4668	28.5429	28.4432	28.5338
YDL173W	PAR32	130.339	133.575	137.494	133.803	285.115	256.134	263.413	268.221	79.5853	76.5078	83.885	79.9927	97.1168	152.914	92.4879	114.173	154.804	138.707	144.37	148.911	146.698	350.355	325.101	371.97	347.001	348.607	149.8	149.705	168.805	156.999	156.327	303.445	323.04	372.155	370.788	342.357
YDL174C	DLD1	375.669	368.004	366.273	369.982	160.817	167.088	148.462	158.789	155.414	129.698	145.007	143.373	62.5956	61.8696	61.5639	62.0097	55.5841	53.1178	49.4296	51.6108	52.4356	118.774	119.751	119.098	120.786	119.602	49.7092	66.788	68.0073	67.1666	62.9178	119.542	112.805	110.034	114.516	114.224
YDL175C	AIR2	17.6106	16.4408	17.6362	17.2292	18.2519	20.692	21.8267	20.2569	19.994	20.6694	18.6952	19.7862	14.391	16.3511	15.8323	15.5248	29.5065	30.399	28.4892	26.8703	28.8163	28.4578	27.0731	28.6872	29.2638	28.3705	29.9055	28.4295	28.4713	25.2116	28.0045	31.652	33.0537	33.6117	37.5848	33.9755
YDL176W	YDL176W	7.61595	7.31836	8.61136	7.84856	15.4075	16.2783	16.0917	15.9258	6.16717	6.44148	4.58788	5.73218	6.28532	7.73716	7.41102	7.1445	15.311	15.777	14.3977	14.3371	14.9557	16.5316	16.8029	17.3549	17.7235	17.1032	13.0087	10.9743	14.3506	11.5923	12.4815	15.0169	17.2443	18.7659	20.1171	17.786
YDL177C	YDL177C	6.99462	7.30231	8.3628	7.55324	31.6928	26.4191	31.7396	29.9505	9.30652	8.67632	4.96453	7.64912	14.7655	19.8228	17.4573	17.3485	35.3679	34.5782	33.0625	31.0636	33.5181	61.0484	58.627	67.5226	66.8694	63.5168	27.5245	28.6493	39.139	27.0494	30.5906	45.9257	62.6957	68.0785	73.6711	62.5928
YDL178W	DLD2	54.9635	53.7111	53.8757	54.1834	79.8511	77.1048	76.3795	77.7785	37.3087	40.2607	36.094	37.8878	37.2662	47.3949	40.6836	41.7816	73.0191	66.9994	64.2828	63.5651	66.9666	113.917	110.008	113.351	121.673	114.737	95.1952	111.215	130.505	104.889	110.451	107.469	110.002	117.801	127.583	115.714
YDL179W	PCL9	58.2719	58.7686	59.2714	58.7706	25.0981	26.4303	26.4776	26.002	52.3074	53.2054	45.7226	50.4118	22.4525	24.8068	19.1187	22.126	102.939	100.393	93.6444	95.8056	98.1955	102.406	112.901	108.183	99.421	105.728	87.4935	92.9697	133.466	87.7034	100.408	85.0583	104.068	107.41	109.247	101.446
YDL180W	YDL180W	20.952	20.4971	21.4087	20.9526	14.2522	14.6019	17.7619	15.5387	13.4236	13.468	12.9643	13.2853	9.60374	10.069	11.0908	10.2545	25.3955	22.1326	20.6522	21.0053	22.2964	17.2627	16.7753	17.1109	17.5959	17.1862	18.9384	26.6849	25.7365	26.8036	24.5408	18.2563	25.4655	24.9785	27.3386	24.0097
YDL181W	INH1	551.959	538.657	503.754	531.457	385.075	359.675	378.43	374.393	444.962	390.989	765.477	533.809	264.324	239.468	270.424	258.072	266.963	208.784	246.213	250.042	243	299.313	266.928	289.449	280.873	284.141	257.517	401.381	389.012	400.323	362.058	405.693	461.482	497.776	364.892	432.461
YDL182W	LYS20	939.519	894.766	801.62	878.635	77.0653	78.3506	79.7746	78.3968	242.206	264.777	96.1575	201.047	255.161	195.883	240.547	230.53	80.0702	120.301	101.752	81.7345	95.9644	198.114	214.705	196.242	167.649	194.178	83.8008	85.0506	69.9089	76.2501	78.7526	95.6284	134.642	107.147	106.035	110.863
YDL183C	YDL183C	39.4038	37.7439	34.8816	37.3431	6.59899	6.72996	6.657	6.66198	22.9329	21.5625	20.5504	21.6819	9.64641	9.2117	8.19807	9.01873	15.7925	12.3413	11.6845	13.6879	13.3765	7.6694	7.87318	9.0897	7.72216	8.08861	13.2441	14.0712	12.8422	12.1312	13.0722	8.37792	9.72116	12.2018	11.619	10.48
YDL184C	RPL41A	29281.8	32557.1	27616.4	29818.4	22041.2	20376.4	18148.6	20188.7	16604.5	21819.6	16060.6	18161.6	14240.1	13777	15971.1	14662.7	5776.98	6721.86	7989.56	5012.81	6375.3	3644.16	5793.58	5000.62	3942.9	4595.31	8359.75	10873.7	5822.44	6416.54	7868.11	6937.65	5615.52	6390.9	4856.61	5950.17
YDL185W	VMA1	172.637	183.74	191.62	182.666	164.275	168.055	168.976	167.102	134.208	140.083	116.411	130.234	108.13	110.665	114.675	111.157	171.206	169.939	169.315	169.638	170.024	198.088	188.815	191.662	187.182	191.437	139.051	160.934	182.959	178.323	165.317	163.003	184.222	176.325	181.019	176.142
YDL186W	YDL186W	9.17197	8.66785	6.82383	8.22122	8.26672	8.48372	9.88153	8.87732	7.53135	6.41687	6.95721	6.96848	8.79392	7.9502	7.73593	8.16002	8.59955	9.67432	9.67193	9.37137	9.32929	14.5626	12.2092	17.7381	17.1455	15.4139	9.12669	8.66414	11.1004	10.4309	9.83053	16.1659	20.6176	18.3574	18.6273	18.442
YDL188C	PPH22	48.8402	51.3505	51.4015	50.5307	39.9427	39.3326	46.3933	41.8895	43.9444	46.1048	47.2602	45.7698	30.5007	35.281	37.3047	34.3621	85.7175	78.3204	80.0375	76.0215	80.0242	58.263	61.0395	54.4619	56.4035	57.542	71.6119	100.682	83.8533	98.2146	88.5905	64.2905	80.0299	80.9666	85.361	77.662
YDL189W	RBS1	15.4482	15.6085	17.6024	16.2197	36.8943	37.3691	36.6494	36.9709	16.9117	18.2915	10.1901	15.1311	20.5023	25.5045	24.6356	23.5475	73.8687	76.9762	74.7645	73.1828	74.698	68.7621	69.3926	67.3069	69.5985	68.765	88.972	72.3059	76.8712	65.173	75.8305	67.5412	77.0023	75.7078	81.4101	75.4154
YDL190C	UFD2	27.9709	30.7615	31.0866	29.9397	30.772	31.7563	31.5154	31.3479	22.9587	22.4002	24.0062	23.1217	20.0233	20.1019	21.1484	20.4245	40.4645	36.0348	32.105	33.5687	35.5433	33.0584	33.9651	35.3468	35.5922	34.4906	33.4258	44.1063	41.7524	42.8395	40.531	28.9885	32.0203	34.5033	38.8429	33.5887
YDL191W	RPL35A	2271.39	2310.67	2199.19	2260.42	1205.72	1168.08	1171.07	1181.62	1438.77	1699.33	1057.08	1398.39	1020.09	1099.37	1003.16	1040.87	2873.51	2770.79	2989.63	2808.88	2860.7	1199.61	1209.73	1221.32	1263.5	1223.54	3102.61	3157.75	2658.44	2764.32	2920.78	1802.61	1428.57	1381.72	1425.93	1509.71
YDL192W	ARF1	477.824	462.974	461.814	467.537	824.075	780.228	822.969	809.091	300.572	318.339	260.262	293.058	427.152	525.226	452.39	468.256	635.965	620.391	736.597	711.474	676.107	788.007	780.927	785.2	770.255	781.097	612.854	570.367	670.731	655.113	627.266	921.729	740.319	747.777	763.038	793.216
YDL193W	NUS1	45.7759	46.2739	44.6895	45.5798	128.844	133.093	125.961	129.299	33.2935	34.3814	42.596	36.757	60.7358	70.3234	68.6479	66.569	57.1033	49.1568	48.9071	49.1589	51.0815	112.586	111.278	109.859	110.551	111.069	43.2789	64.5777	58.3772	59.5125	56.4366	114.394	106.659	110.869	115.571	111.873
YDL194W	SNF3	33.4144	34.1835	34.6905	34.0961	8.11661	8.5371	6.95138	7.86836	19.9199	19.3709	25.0019	21.4309	4.53154	4.57896	3.68979	4.26676	12.4601	10.6905	8.86981	9.79554	10.454	5.75894	5.24547	5.46573	5.21981	5.42249	10.0394	10.2181	8.41132	9.85432	9.63078	7.65181	8.09931	8.63277	8.60633	8.24756
YDL195W	SEC31	70.2174	73.1152	74.4441	72.5922	83.0632	85.5597	83.9566	84.1932	60.9195	59.0564	56.6776	58.8845	54.4624	55.1967	58.857	56.172	106.495	110.922	99.4989	104.024	105.235	103.932	105.261	101.181	99.9596	102.583	84.2228	107.594	89.4094	107.955	97.2953	86.1045	107.69	105.221	109.524	102.135
YDL197C	ASF2	49.8209	45.4516	48.429	47.9005	31.7583	32.3005	37.8671	33.9753	44.9965	36.8398	56.7538	46.1967	22.2321	20.8955	24.6536	22.5937	48.7319	44.0411	45.2189	50.3403	47.0831	28.5687	29.3586	29.0888	27.6684	28.6711	33.8548	46.3702	30.6017	46.3622	39.2972	33.0817	42.075	51.0027	43.4965	42.414
YDL198C	GGC1	62.0105	61.744	57.0982	60.2842	20.5365	19.8527	19.8802	20.0898	44.7939	40.6856	35.3427	40.2741	14.327	14.577	14.2747	14.3929	78.8588	76.4244	75.6881	72.7213	75.9232	33.1486	37.0286	35.8749	29.8828	33.9837	59.9283	53.8654	68.2884	65.126	61.802	31.0399	35.2557	36.7585	39.4564	35.6276
YDL199C	YDL199C	17.9045	17.605	17.159	17.5562	7.66876	8.14382	10.0134	8.60866	13.2127	9.99942	23.7608	15.6576	5.30074	5.08907	5.84278	5.41086	7.00293	5.99054	5.91635	7.14955	6.51484	8.42784	6.95403	7.65924	8.18506	7.80654	5.21725	13.2272	7.99583	12.9718	9.85302	8.02226	10.1302	12.4618	12.8673	10.8704
YDL200C	MGT1	22.8019	21.008	21.3643	21.7247	35.136	26.9422	32.7837	31.6206	15.7127	15.127	19.8741	16.9046	12.2091	14.8381	13.1829	13.41	19.8854	18.1689	17.5636	20.7116	19.0824	33.8658	32.2481	42.0291	40.6922	37.2088	19.2224	27.1937	32.4074	27.8721	26.6739	46.8392	47.1536	54.2551	51.3286	49.8941
YDL201W	TRM8	27.267	28.5581	26.608	27.4777	36.9691	33.2381	31.7211	33.9761	30.5825	42.1332	14.9301	29.2153	21.9468	26.5572	21.8388	23.4476	145.088	149.895	134.66	131.33	140.243	69.1873	65.7109	71.1286	69.9009	68.9819	148.876	87.6911	77.872	79.3042	98.4358	70.7066	62.9552	61.8603	66.58	65.5255
YDL202W	MRPL11	60.7998	62.1695	61.0314	61.3336	28.6734	29.3871	32.9958	30.3521	45.6571	44.9178	50.3505	46.9751	24.6869	25.2403	22.1181	24.0151	78.8797	73.2526	78.3971	74.0507	76.145	46.7139	44.0486	48.9728	47.3733	46.7771	78.2302	81.3565	105.499	78.7178	85.9509	52.2889	56.4394	57.8847	57.9551	56.142
YDL203C	ACK1	10.0996	10.4625	10.021	10.1944	11.4969	12.7718	12.041	12.1032	8.96538	8.21627	5.09099	7.42421	6.01233	6.69983	5.48468	6.06561	25.8102	25.8926	23.031	22.8473	24.3953	17.4161	18.6854	19.3048	19.3056	18.678	24.277	15.8164	18.4783	16.387	18.7397	16.3912	18.1897	19.7105	19.7817	18.5183
YDL204W	RTN2	727.316	667.385	716.101	703.601	67.6681	67.2611	87.9443	74.2912	158.719	83.676	831.713	358.036	23.0558	17.2513	22.7676	21.0249	29.852	22.9372	24.3159	30.3731	26.8696	50.0634	40.086	59.9693	79.5659	57.4211	30.9022	145.426	183.191	177.423	134.236	141.341	83.683	114.742	80.0704	104.959
YDL205C	HEM3	46.077	46.3185	46.8652	46.4202	22.7813	21.8091	21.1771	21.9225	38.6286	37.7291	51.8564	42.738	23.1834	24.4292	21.7767	23.1298	94.5636	91.6114	87.6392	79.0825	88.2242	38.8319	43.8635	39.906	39.5805	40.5455	82.7042	71.3554	62.1563	68.095	71.0777	41.0738	49.9802	49.0455	49.0217	47.2803
YDL206W	YDL206W	19.6949	19.904	21.9975	20.5321	15.8644	14.9304	16.2423	15.679	15.8243	15.0103	20.7654	17.2	9.40643	9.75329	8.97209	9.37727	18.2971	14.3052	11.8541	14.5077	14.741	10.3429	11.9987	10.5382	10.2951	10.7937	12.0373	16.507	13.7864	20.5494	15.72	11.7343	15.1338	17.1365	21.5584	16.3908
YDL207W	GLE1	29.6562	30.9012	30.8155	30.4576	59.7147	60.1196	60.044	59.9594	24.2628	25.8962	22.9678	24.3756	27.6976	31.4253	28.0599	29.0609	69.9448	66.4349	58.7915	56.998	63.0423	68.5576	65.3851	73.7369	71.0905	69.6925	59.4986	49.7618	51.4659	44.7944	51.3802	55.3911	59.3667	65.059	69.5749	62.3479
YDL208W	NHP2	73.1676	79.5062	74.5189	75.7309	120.563	113.052	110.623	114.746	86.71	117.821	24.7277	76.4196	66.4261	88.637	66.9969	74.02	584.51	594.417	603.599	581.312	590.96	295.384	285.007	280.823	311.259	293.118	676.835	368.82	369.908	347.95	440.878	306.552	265.782	241.48	261.446	268.815
YDL209C	CWC2	2.14529	2.19707	3.31566	2.55267	6.97655	6.77474	7.66149	7.13759	3.27115	3.65003	1.60267	2.84128	2.61741	3.65548	2.93868	3.07052	20.3424	21.6894	20.8414	19.1967	20.5175	11.3799	11.5421	12.0788	13.5604	12.1403	26.9704	20.9176	24.9631	18.0694	22.7301	13.9393	18.4209	20.3993	20.5303	18.3224
YDL210W	UGA4	2.43967	2.24195	1.97536	2.21899	2.87271	3.03051	3.23921	3.04748	2.36498	1.91861	2.70077	2.32812	2.21903	2.09445	2.33367	2.21572	2.64301	2.55302	2.51338	2.60047	2.57747	3.5887	4.01906	4.32548	4.24813	4.04534	2.32739	3.39166	3.63019	3.10799	3.11431	4.46155	5.20912	6.44868	5.89368	5.50326
YDL211C	YDL211C	1.55364	1.51698	1.56899	1.54654	6.01216	5.11386	7.07904	6.06835	1.62579	2.07792	0.290167	1.33129	2.35018	2.83643	2.17496	2.45386	16.0161	14.1658	13.3976	14.8747	14.6136	9.54276	10.5252	10.3728	11.7122	10.5382	17.1013	18.0775	16.0837	16.1363	16.8497	11.3919	15.6399	14.5885	18.3454	14.9914
YDL212W	SHR3	168.518	157.8	159.981	162.1	193.654	186.314	196.628	192.199	121.932	133.251	105.403	120.195	93.0548	127.259	103.058	107.791	376.269	326.685	345.207	316.111	341.068	277.928	262.298	287.959	262.54	272.681	298.986	313.293	313.256	302.008	306.886	331.646	278.723	287.343	312.035	302.437
YDL213C	NOP6	34.0675	39.0478	32.3092	35.1415	48.4981	50.1367	46.0761	48.237	52.707	67.6878	25.9485	48.7811	35.5286	46.7777	30.4147	37.5737	266.938	273.553	252.862	265.26	264.653	101.594	102.009	106.965	115.7	106.567	356.074	173.309	129.805	171.144	207.583	122.654	103.007	105.386	104.352	108.85
YDL214C	PRR2	38.1256	33.1498	34.6054	35.2936	5.54665	6.43178	6.37827	6.1189	18.6383	9.97987	50.1664	26.2615	3.23919	3.91076	3.05954	3.40316	2.58584	2.27928	2.22148	2.09926	2.29646	4.05514	4.29372	5.07981	4.54216	4.49271	1.23207	4.13576	2.31513	4.29601	2.99474	8.57276	6.68307	7.66088	9.02524	7.98549
YDL215C	GDH2	63.646	68.0976	68.7122	66.8186	36.7568	40.41	41.1492	39.4387	44.654	38.8626	89.6251	57.7139	22.6368	21.9943	23.1676	22.5996	24.3302	20.3094	19.6065	20.6899	21.234	25.7696	25.0207	28.4057	27.9432	26.7848	18.3958	25.0451	27.5571	26.8887	24.4717	33.2007	36.5598	39.2315	41.3027	37.5737
YDL216C	RRI1	12.3348	12.2831	11.8859	12.1679	9.18763	10.2315	10.6911	10.0367	9.0683	8.15117	8.58813	8.60253	5.15758	5.82641	5.88025	5.62141	15.8089	13.8187	11.9575	11.202	13.1968	8.46802	7.66932	8.61591	9.1361	8.47234	12.6456	17.5101	13.3002	17.8379	15.3234	11.4008	13.398	14.0836	15.1617	13.511
YDL217C	TIM22	24.2892	27.6056	26.2141	26.0363	33.2964	32.9158	35.4131	33.8751	21.2184	23.0411	17.1942	20.4846	18.8862	23.1115	19.3302	20.4426	68.2173	64.1016	65.2952	56.5545	63.5421	52.6081	57.5939	61.1525	56.1514	56.8765	61.2096	39.7024	56.5874	40.2079	49.4268	52.3911	56.7859	56.0008	59.6235	56.2003
YDL218W	YDL218W	7.56028	6.98548	7.06792	7.20456	2.31975	2.99235	2.89434	2.73548	2.32134	2.0428	3.40266	2.58893	1.23529	1.16594	1.53685	1.31269	4.46006	5.56386	5.4861	5.69611	5.30153	4.74314	5.18127	4.00213	3.86919	4.44893	3.84066	2.67375	3.38681	3.41572	3.32924	2.08121	3.28697	3.29232	3.15287	2.95334
YDL219W	DTD1	45.2126	45.0337	43.12	44.4554	65.9945	70.6543	82.2751	72.9746	41.7319	46.3515	25.6521	37.9118	38.4554	42.1119	45.0016	41.8563	93.6129	83.4316	81.9352	80.2008	84.7951	67.723	71.6546	79.8642	70.7056	72.4869	83.4643	95.0434	87.7912	90.3346	89.1584	73.0493	76.5542	86.819	106.811	85.8084
YDL220C	CDC13	5.0113	5.47782	5.63485	5.37466	6.95619	7.3621	6.22652	6.84827	4.84485	4.23055	3.50824	4.19455	4.41965	3.93938	3.49804	3.95236	8.82109	8.9303	8.11249	8.62926	8.62328	6.90158	6.47099	7.22948	7.40008	7.00053	10.2558	8.39161	8.93605	7.95512	8.88465	7.32881	9.11261	8.92603	8.56431	8.48294
YDL222C	FMP45	476.107	476.252	466.633	472.997	46.1215	46.0984	51.2178	47.8126	135.176	66.0586	535.647	245.627	19.4251	15.0494	17.0721	17.1822	6.92816	4.66771	5.43979	6.07269	5.77709	16.7244	19.2736	24.1832	24.4896	21.1677	4.02576	37.1571	36.5109	53.4441	32.7845	34.4113	31.2206	43.2749	27.0431	33.9875
YDL223C	HBT1	101.033	91.9341	95.7386	96.2352	22.4041	21.7423	25.2985	23.1483	25.8903	10.8927	124.714	53.8323	13.6195	10.8663	13.5596	12.6818	8.20815	6.84482	7.5303	8.0012	7.64612	12.7163	12.8059	13.5182	15.3984	13.6097	6.0501	22.9985	35.9764	25.7723	22.6993	15.2523	17.5257	30.5831	18.0001	20.3403
YDL224C	WHI4	15.211	17.0035	16.8337	16.3494	20.1996	21.0962	21.2737	20.8565	16.4952	16.5178	11.1931	14.7354	11.9861	12.3463	13.1266	12.4863	44.5064	47.1705	40.3698	44.3975	44.111	28.32	30.21	27.9305	29.9422	29.1007	46.5705	44.4659	46.8274	43.9212	45.4462	29.7679	42.3113	41.7349	43.0947	39.2272
YDL225W	SHS1	37.1018	39.2692	38.9892	38.4534	42.5074	44.9297	43.6121	43.6831	29.5073	30.2981	23.4798	27.7617	27.0784	27.8281	26.8814	27.2626	81.6198	75.4896	70.4546	70.6033	74.5418	59.9551	65.4039	65.1415	65.6268	64.0318	76.1004	81.5017	78.9812	70.2173	76.7001	60.3736	61.5151	66.1477	72.6775	65.1785
YDL226C	GCS1	47.7643	49.6584	50.6426	49.3551	67.466	67.3846	67.1169	67.3225	42.7509	44.5598	30.8227	39.3778	39.5869	44.5595	42.2777	42.1414	118.275	112.266	106.643	100.682	109.466	101.049	102.101	106.927	102.058	103.034	98.811	97.5772	102.281	92.1184	97.6969	97.3219	90.962	90.8847	98.5024	94.4177
YDL227C	HO	0.26152	0.302786	0.274668	0.279658	0.634404	0.998528	0.765998	0.799643	0.359672	0.516972	0.381952	0.419532	0.322186	0.371675	0.367435	0.353765	1.14789	1.24246	1.20932	0.820358	1.10501	0.671726	0.580851	0.730679	0.621858	0.651278	1.08683	0.933162	1.10055	0.783193	0.975934	0.868508	0.820484	1.16537	1.43659	1.07274
YDL229W	SSB1	311.887	338.65	326.458	325.665	257.279	266.441	233.923	252.548	272.64	379.551	77.4661	243.219	185.985	214.89	172.645	191.173	1237.58	1331.7	1288.9	1280.86	1284.76	466.709	461.472	437.099	428.292	448.393	1193.46	779.787	726.483	805.458	876.297	459.7	370.847	342.389	373.188	386.531
YDL230W	PTP1	34.1043	34.0584	32.953	33.7052	32.6148	35.304	37.2156	35.0448	26.2239	22.0863	33.5812	27.2971	19.3116	19.4073	19.0452	19.2547	26.3239	28.5778	27.8288	28.7855	27.879	36.6612	35.5637	38.692	37.7752	37.173	28.6887	43.4783	39.0417	44.2243	38.8582	40.5086	46.207	47.2128	49.2294	45.7895
YDL231C	BRE4	15.5589	16.8941	16.7213	16.3914	18.8895	17.7448	17.7078	18.114	10.8412	11.9483	8.69568	10.4951	8.40199	9.13794	8.47087	8.67027	32.0893	31.3578	26.325	27.5636	29.3339	19.6698	18.3395	19.9331	17.8812	18.9559	24.7912	20.1192	23.2415	21.3993	22.3878	16.1491	21.0917	22.2615	24.2161	20.9296
YDL232W	OST4	220.353	195.656	188.814	201.608	226.047	220.834	159.442	202.108	148.138	139.984	162.369	150.164	156.693	129.922	123.871	136.829	50.0011	55.3218	63.9774	53.8251	55.7814	57.1706	129.716	94.6569	81.0807	90.656	76.4197	98.3617	65.1451	53.1177	73.261	84.1485	106.474	109.532	106.608	101.691
YDL233W	MFG1	28.9698	32.8214	30.7058	30.8323	22.8918	24.2214	19.4467	22.1866	20.5049	20.5442	14.1227	18.3906	14.8469	15.3695	11.9507	14.0557	20.1298	18.2729	15.5017	15.0251	17.2324	23.6265	25.0779	25.2571	25.0153	24.7442	17.394	18.6032	17.5112	19.0379	18.1366	22.5712	23.5609	22.9367	24.9363	23.5013
YDL234C	GYP7	196.124	220.445	224.782	213.784	107.758	119.542	98.4629	108.588	88.9943	90.9807	79.6717	86.5489	49.3187	51.6178	40.7486	47.2284	54.9581	46.3524	38.1898	38.0539	44.3886	101.066	119.692	102.913	106.42	107.523	46.5553	55.6955	44.8079	53.426	50.1212	101.56	84.3796	91.464	95.0084	93.103
YDL235C	YPD1	82.0396	87.9871	86.829	85.6186	219.671	226.493	233.796	226.653	69.6135	75.5406	59.4109	68.1883	102.947	119.526	104.927	109.133	195.016	185.764	154.503	157.941	173.306	245.483	248.067	272.331	279.582	261.366	195.626	173.683	178.24	167.576	178.781	249.981	253.514	274.324	307.188	271.252
YDL236W	PHO13	73.2416	73.2653	82.7421	76.4163	206.487	205.307	203.281	205.025	58.128	67.0997	31.8999	52.3759	90.204	96.8255	91.7471	92.9255	163.806	154.022	160.253	159.564	159.411	255.811	232.993	251.032	244.837	246.168	122.734	124.734	149.137	123.017	129.905	210.83	188.903	179.313	190.791	192.459
YDL237W	AIM6	81.637	84.3989	85.7841	83.94	71.4864	72.3398	71.436	71.7541	49.2848	45.4278	59.355	51.3559	43.1188	39.0729	43.3786	41.8568	56.48	52.0163	49.682	50.9546	52.2832	71.3364	73.7865	75.4509	73.0164	73.3975	49.8886	63.3351	65.0562	63.8382	60.5295	58.5492	61.4234	67.9306	72.9851	65.2221
YDL238C	GUD1	12.4265	13.0842	13.928	13.1462	14.8786	14.3691	16.1255	15.1244	9.12757	7.47134	17.2003	11.2664	9.12802	7.67641	9.51296	8.77246	8.32303	7.27267	6.50381	6.81865	7.22954	15.0715	12.4485	13.4411	17.1523	14.5283	6.50359	11.2041	11.1181	12.6115	10.3593	14.7484	17.6693	15.8743	15.828	16.03
YDL239C	ADY3	3.8841	3.34808	4.6279	3.95336	6.81907	6.28284	7.90995	7.00395	3.68617	3.2903	5.52307	4.16651	3.53753	3.68604	4.44469	3.88942	4.51243	3.73233	3.76635	4.29459	4.07643	6.44892	6.23683	5.70213	6.10825	6.12403	4.07403	9.85896	8.65673	9.85619	8.11148	6.53242	8.93069	11.2895	10.5635	9.32903
YDL240W	LRG1	3.65975	4.00153	3.89924	3.85351	2.46078	2.81987	3.37483	2.88516	2.68769	2.75341	1.55174	2.33095	1.63477	1.7279	1.43084	1.59784	13.5478	13.4134	12.5267	13.0035	13.1228	2.46541	1.83873	2.10761	2.12458	2.13408	12.4016	11.2527	11.5261	10.9845	11.5412	2.99099	5.59761	6.14009	6.22008	5.23719
YDL241W	YDL241W	4.02691	3.07355	4.00689	3.70245	4.58902	4.80808	6.09606	5.16439	5.15819	5.61433	3.11619	4.62957	9.66002	8.9264	9.32883	9.30508	38.5256	49.5104	38.1497	27.6947	38.4701	6.33782	10.7371	8.07588	8.5848	8.4339	59.0057	72.5945	54.7612	68.1683	63.6324	6.35073	12.803	7.23385	12.9001	9.82192
YDL243C	AAD4	16.4298	14.5856	16.2744	15.7633	29.0414	25.8433	30.1529	28.3459	11.4736	10.7879	13.4775	11.913	14.3082	15.1899	18.6762	16.0581	16.7152	14.944	13.6306	12.7563	14.5115	21.2077	22.3894	22.5037	23.3022	22.3508	11.9505	17.54	16.0114	16.0054	15.3768	15.1853	19.2562	21.0578	22.6243	19.5309
YDL244W	THI13	6.73618	6.74457	5.9557	6.47882	13.6435	10.3555	12.1399	12.0463	3.0912	3.29987	5.79607	4.06238	5.14626	4.01477	5.28236	4.81446	1.9687	1.76828	1.68348	1.50779	1.73206	6.26716	5.27779	6.27599	5.1515	5.74311	2.02068	1.04837	3.55159	2.93711	2.38944	9.0508	8.24533	11.2376	9.34058	9.46858
YDL245C	HXT15	16.4305	16.3997	17.2028	16.6777	54.6403	55.5455	52.5349	54.2402	19.1864	16.2831	24.0293	19.8329	42.0247	43.8358	49.175	45.0118	12.236	11.0584	9.73027	10.9446	10.9923	34.892	34.8613	34.4583	35.8377	35.0123	15.0167	19.0971	19.0657	18.7503	17.9825	47.8996	58.5919	59.725	63.3169	57.3834
YDL246C	SOR2	2.4429	1.72512	2.24553	2.13785	4.9717	1.1549	3.83265	3.31975	3.20527	3.21413	4.19001	3.53647	5.59632	2.005	2.72535	3.44222	0.950956	0.798293	0.0238664	3.44298	1.30402	4.39824	4.66733	5.22705	2.87904	4.29291	1.33277	1.85355	2.68724	2.34852	2.05552	7.97706	4.62521	5.23114	4.51464	5.58701
YDL247W	MPH2	6.28512	5.65195	6.29762	6.07823	8.50742	7.11697	8.32159	7.98199	10.4002	8.84964	8.55841	9.26942	5.59773	5.81076	6.55636	5.98828	10.2175	8.93874	9.34049	7.69435	9.04777	8.88614	10.2377	10.3782	8.03131	9.38334	7.96774	8.4393	7.26484	9.47468	8.28664	7.89665	12.31	13.783	11.5867	11.3941
YDL248W	COS7	40.2117	42.2974	39.5724	40.6938	43.8219	39.6911	43.4998	42.3376	39.6874	39.4246	46.099	41.737	43.6593	40.5835	41.6494	41.9641	21.7979	22.8884	21.1242	20.9614	21.693	38.2688	40.2448	38.6598	38.9689	39.0356	22.4413	25.1348	23.2786	29.0425	24.9743	32.6423	38.277	40.5452	46.3741	39.4597
YDR001C	NTH1	153.294	144.696	163.254	153.748	149.317	156.948	166.785	157.683	96.7341	82.3696	136.543	105.216	89.1395	87.592	102.544	93.0918	51.0304	44.2327	47.4198	65.3514	52.0086	150.496	159.231	149.175	156.525	153.857	52.2184	156.031	84.9768	157.95	112.794	122.804	144.706	153.321	143.931	141.19
YDR002W	YRB1	275.723	285.529	297.039	286.097	458.19	454.831	504.497	472.506	213.813	275.577	161.231	216.874	216.556	274.471	240.869	243.965	577.204	576.396	615.21	584.616	588.356	624.22	590.839	583.926	648.666	611.913	572.058	589.721	592.919	581.15	583.962	592.071	533.969	542.942	522.91	547.973
YDR003W	RCR2	128.014	118.224	120.671	122.303	62.826	65.4991	73.6727	67.3326	61.545	58.1082	75.7383	65.1305	39.5051	37.5251	38.1051	38.3784	61.0876	51.352	53.3788	56.1572	55.4939	55.7817	58.5626	67.8683	64.1041	61.5792	45.1285	69.5566	63.5136	80.0666	64.5663	64.7075	71.1729	73.1468	68.8594	69.4716
YDR003W-A	YDR003W-A	280.197	274.632	263.325	272.718	155.723	134.35	156.704	148.926	139.928	125.68	174.431	146.68	103.529	93.8391	97.752	98.3734	96.6835	58.1488	47.356	65.4428	66.9078	34.3044	44.8932	51.5104	39.0633	42.4428	54.0981	63.2185	60.8243	92.3524	67.6233	36.131	60.8421	53.1443	65.1506	53.817
YDR004W	RAD57	21.2469	19.6322	18.9109	19.93	21.3939	20.6787	22.5624	21.545	14.2151	14.8072	10.7281	13.2501	10.4882	10.6542	10.8197	10.654	33.0876	32.4753	31.3254	26.0574	30.7364	19.7091	21.8922	21.7483	20.7247	21.0186	25.5158	26.6131	27.5336	26.382	26.5111	22.3162	24.5239	25.9802	26.5203	24.8351
YDR005C	MAF1	56.0153	51.0389	52.1213	53.0585	113.632	106.266	105.829	108.576	35.4764	37.4666	28.9887	33.9772	48.375	45.2498	48.7635	47.4628	66.5685	61.7379	63.566	65.752	64.4061	99.8927	97.3146	108.79	116.757	105.689	56.4348	65.5366	58.3908	66.2254	61.6469	102.356	104.068	99.1694	112.167	104.44
YDR006C	SOK1	42.5762	47.5011	52.5036	47.527	41.393	46.1766	37.7195	41.763	30.2077	33.0343	25.2447	29.4956	22.4252	25.2666	20.1326	22.6081	51.9426	55.8948	41.5253	43.136	48.1247	49.8144	57.2887	52.104	53.725	53.233	45.1453	37.0961	43.0052	37.0973	40.586	37.5757	50.0005	54.2722	52.1805	48.5072
YDR007W	TRP1	63.2779	58.1168	66.1864	62.527	83.7949	83.538	89.9322	85.755	38.9367	39.2991	43.5791	40.605	41.9361	41.4786	43.6307	42.3485	76.439	69.5335	72.1406	74.3895	73.1256	115.646	119.455	121.27	120.963	119.334	69.7252	81.6513	82.705	78.8681	78.2374	101.985	117.192	120.632	111.798	112.902
YDR009W	GAL3	7.37182	7.9138	7.62419	7.6366	5.86991	6.13766	6.01211	6.00656	6.45207	5.2834	7.94208	6.55918	3.2447	3.80265	3.65835	3.56857	3.27455	3.31024	3.25275	2.90168	3.1848	7.12849	6.83607	6.80669	7.83657	7.15196	4.89572	5.13846	6.85796	5.9008	5.69824	8.60999	10.869	11.1766	10.877	10.3831
YDR011W	SNQ2	17.3686	17.892	19.5669	18.2758	19.7254	19.7904	22.341	20.6189	16.9991	16.2525	17.8654	17.039	13.2085	12.8913	14.448	13.5159	28.428	28.8008	26.6246	28.8728	28.1816	15.9634	15.5579	15.553	14.0777	15.288	28.4948	28.141	25.4106	29.2786	27.8313	11.6016	19.8357	19.3973	19.2256	17.515
YDR012W	RPL4B	519.219	563.536	537.179	539.978	382.052	401.629	354.376	379.352	321.961	369.633	160.171	283.922	321.16	313.378	294.011	309.516	852.217	931.666	871.179	916.022	892.771	447.676	432.671	420.641	400.323	425.328	790.576	668.201	679.668	715.461	713.476	441.937	392.504	329.705	365.256	382.351
YDR013W	PSF1	12.1585	12.0398	11.6663	11.9549	19.425	22.4434	23.9096	21.926	10.826	13.9685	6.06586	10.2868	12.1949	15.6677	12.9414	13.6013	23.6684	27.0058	25.3737	26.4605	25.6271	24.6586	25.3861	23.741	26.0263	24.953	24.1673	22.2229	26.5941	24.639	24.4058	25.1151	24.7732	25.229	29.7105	26.2069
YDR014W	RAD61	6.14354	6.26374	6.62357	6.34362	14.4034	14.6718	13.3901	14.1551	4.78058	5.86307	4.21596	4.9532	5.30717	6.14721	5.39404	5.61614	12.399	11.1912	8.61953	8.66431	10.2185	9.56455	10.9507	11.1641	11.1118	10.6978	8.74152	8.22833	9.21438	7.58657	8.4427	9.35321	9.98309	10.5502	13.3444	10.8077
YDR014W-A	HED1	5.61313	8.23393	7.30045	7.04917	30.1348	29.2533	34.4326	31.2736	3.11912	3.6455	7.48928	4.7513	11.1082	10.0725	11.7229	10.9679	2.04148	1.73617	2.55179	2.23676	2.14155	16.4292	16.962	19.6131	20.3562	18.3401	2.555	6.77095	9.41857	6.32766	6.26804	43.0652	41.2211	44.589	37.375	41.5626
YDR016C	DAD1	52.5238	44.7441	45.1877	47.4852	31.2787	31.3834	37.0124	33.2248	28.7567	33.151	26.3166	29.4081	19.9399	21.702	18.9618	20.2012	45.2329	52.8509	63.6223	57.8309	54.8843	36.6993	44.0711	37.741	37.8563	39.0919	49.8335	61.0508	66.2257	62.227	59.8342	48.897	49.7886	49.7749	49.746	49.5516
YDR017C	KCS1	21.9918	23.4374	24.2407	23.2233	28.0328	28.8767	27.4139	28.1078	16.5864	18.8912	10.3098	15.2625	13.2919	13.5885	11.8168	12.8991	47.0466	49.0459	42.8712	42.0481	45.2529	34.8168	35.7221	35.7512	36.0206	35.5777	47.3943	37.2083	36.9998	36.33	39.4831	37.1815	40.759	39.2855	43.8831	40.2773
YDR018C	YDR018C	26.1471	24.694	27.2192	26.0201	12.2251	13.8847	14.9221	13.6773	17.6543	14.5321	37.8182	23.3349	10.0924	9.74689	8.97986	9.60638	5.82013	4.29539	4.60093	5.09192	4.95209	10.2972	9.95418	10.5449	11.7811	10.6443	4.13324	9.41083	6.73613	8.42783	7.17701	17.3118	19.7791	21.553	20.7541	19.8495
YDR019C	GCV1	87.2207	96.603	93.4337	92.4191	14.43	16.5497	16.074	15.6846	48.9247	54.9723	28.8721	44.2564	5.24217	7.11887	6.32224	6.22776	58.134	56.0732	65.0526	59.6313	59.7228	34.5113	37.2502	32.3904	40.3797	36.1329	216.459	697.32	925.808	688.388	631.994	23.6436	27.3493	23.7832	26.396	25.293
YDR020C	DAS2	7.76483	8.87736	9.38134	8.67451	13.2868	12.3299	13.3644	12.9937	9.77298	13.0998	4.1845	9.01909	8.72866	8.93782	7.243	8.30316	43.4328	44.6979	37.4759	32.1345	39.4353	18.7658	17.8221	20.1921	22.7336	19.8784	41.0699	21.0983	25.7453	19.5016	26.8538	18.2658	18.1715	17.4387	19.6289	18.3762
YDR021W	FAL1	2.06878	3.26935	3.45038	2.9295	8.3431	8.73537	7.28499	8.12115	4.8139	7.57152	0.99302	4.45948	4.57678	5.33228	3.88686	4.59864	45.2675	46.9152	37.7857	35.5534	41.3805	21.5033	20.8148	26.3254	21.9681	22.6529	55.7549	12.252	25.4274	13.8021	26.8091	16.2381	14.3415	16.1734	16.0609	15.7035
YDR022C	ATG31	34.2365	32.945	35.7468	34.3094	67.0865	59.7721	67.4139	64.7575	19.7952	15.8363	33.1744	22.9353	28.658	32.2677	33.0259	31.3172	16.3871	15.8051	19.9412	20.9906	18.281	72.1129	75.8527	73.5332	75.7196	74.3046	17.3046	31.6938	38.0223	32.7117	29.9331	91.9276	94.4258	101.071	102.159	97.3958
YDR023W	SES1	216.237	238.704	239.936	231.626	214.907	223.306	211.193	216.469	171.679	203.161	128.164	167.668	134.363	159.012	148.299	147.225	451.423	446.888	435.038	410.306	435.914	260.119	260.687	262.422	269.242	263.118	434.78	389.613	365.593	367.6	389.397	301.925	275.091	260.558	300.458	284.508
YDR025W	RPS11A	1011.14	1021.39	964.74	999.09	446.6	447.196	429.827	441.208	724.513	855.123	379.531	653.056	487.85	524.997	430.937	481.261	2466.02	2516.18	2593.62	2687.77	2565.9	758.07	696.166	714.886	676.988	711.528	2368.48	1929.56	1829.17	2067.91	2048.78	893.755	730.595	644.593	702.484	742.857
YDR026C	NSI1	13.8896	14.7444	14.4835	14.3725	67.6443	68.1046	64.5371	66.762	12.661	13.8566	8.99591	11.8378	30.2758	38.3719	36.536	35.0612	39.8337	40.6334	39.423	37.0396	39.2324	67.9069	72.5853	68.6539	72.2381	70.3461	40.0964	37.4488	41.8932	35.2379	38.6691	64.2056	62.9595	65.4782	71.1799	65.9558
YDR027C	VPS54	15.7711	15.6258	15.9338	15.7769	30.4542	31.4599	30.7902	30.9014	10.6504	9.91402	9.23486	9.93309	13.6634	16.1972	14.739	14.8665	30.2311	29.1676	25.1419	26.8698	27.8526	30.5854	32.1229	33.8108	32.1163	32.1589	22.524	35.8891	29.5989	33.3047	30.3292	29.8836	31.5538	35.7067	39.2934	34.1094
YDR028C	REG1	55.413	57.6021	61.0593	58.0248	42.6137	44.6355	40.1793	42.4762	40.029	39.3235	49.2574	42.87	24.8804	25.869	28.1092	26.2862	49.8335	51.4792	47.774	47.8769	49.2409	49.1334	47.8845	46.06	49.4409	48.1297	50.448	60.8154	57.1308	58.7468	56.7852	45.7353	52.4125	54.9523	56.1672	52.3168
YDR030C	RAD28	9.13466	9.85984	9.72988	9.57479	7.6839	7.7342	7.51971	7.64594	6.75117	6.9866	7.80589	7.18122	3.56147	4.12312	3.75155	3.81205	17.4335	14.259	12.7429	13.2616	14.4243	15.9499	14.4145	16.3613	15.9754	15.6753	15.373	8.75029	11.5816	8.0124	10.9293	11.5495	12.8156	14.5401	13.3412	13.0616
YDR031W	MIX14	161.969	156.594	171.564	163.376	50.0911	45.8196	51.7588	49.2232	91.4998	86.5549	153.3	110.452	38.9515	35.3981	35.123	36.4909	52.1664	50.4156	59.6804	51.0367	53.3248	45.4704	52.1862	45.9666	51.9999	48.9058	58.9321	86.6658	72.6747	75.621	73.4734	69.7254	69.8277	78.1954	73.038	72.6966
YDR032C	PST2	702.519	686.77	740.129	709.806	298.085	297.505	322.173	305.921	415.416	369.653	597.318	460.796	176.211	167.771	171.675	171.886	177.199	148.129	154.841	164.804	161.243	318.041	287.962	322.371	306.372	308.687	123.544	245.204	337.465	250.134	239.087	342.043	394.984	408.089	350.323	373.86
YDR033W	MRH1	708.633	732.865	690.696	710.731	481.815	494.293	454.825	476.978	598.713	677.348	488.114	588.058	327.525	351.242	299.927	326.231	1621.19	1648.63	1739.04	1688.19	1674.26	495.176	558.276	466.15	451.508	492.777	1232.37	992.05	1044.78	1100.86	1092.52	234.358	389.066	373.271	373.612	342.577
YDR034C	LYS14	82.1649	81.9475	86.5348	83.5491	24.7417	24.5755	23.0863	24.1345	28.9703	27.5069	21.6224	26.0332	21.6718	20.3972	21.8394	21.3028	29.3458	28.3201	24.5964	25.5032	26.9414	28.5067	28.8443	29.7957	29.2924	29.1098	24.4057	19.0184	24.3338	20.0572	21.9538	21.7946	26.9542	25.932	28.3026	25.7459
YDR034C-A	YDR034C-A	1005.89	831.391	964.082	933.788	7617.45	6788.19	8370.28	7591.97	1307.78	1374.12	1231.11	1304.34	6619.99	7348.52	9732.26	7900.26	1222.36	1121.91	1140.78	1194.17	1169.81	6173.38	7342.51	7180.12	6714.36	6852.59	1830.22	2003.83	1764.44	1789.93	1847.11	5957.3	6383.59	6222.61	7515.93	6519.86
YDR034C-C	YDR034C-C	0	0	0	0	7.72e-06	0.0396232	5.3e-08	0.0132103	0	0.00837503	0	0.00279168	0.00290054	1.56e-07	5.03e-05	0.000983665	4.30491	6.2457	7.93069	3.98632e-05	4.62033	115.422	108.398	83.6597	122.78	107.565	2.78676	17.7389	12.1515	12.7391	11.3541	89.7306	76.9681	83.9504	41.5556	73.0512
YDR034C-D	YDR034C-D	2.435	1.92613	2.18328	2.18147	105.166	114.013	113.7	110.96	2.27616	2.08317	2.51183	2.29039	37.7138	42.9614	55.9374	45.5375	9.18069	11.4224	8.89502	8.21128	9.42735	105.756	117.665	106.854	110.263	110.135	7.77339	15.0557	14.4685	11.2197	12.1293	79.4441	88.33	99.2879	113.411	95.1183
YDR034W-B	YDR034W-B	223.389	194.611	192.996	203.665	177.165	171.899	198.244	182.436	75.2292	61.644	202.92	113.264	85.9236	97.0878	72.6151	85.2088	4.84967	3.79426	3.22864	2.8815	3.68852	107.332	131.937	140.064	147.912	131.811	8.35112	14.2438	28.4017	12.0846	15.7703	206.412	191.523	277.611	159.802	208.837
YDR035W	ARO3	185.051	191.904	202.917	193.291	137.876	142.655	136.198	138.91	124.74	126.406	87.1515	112.766	84.9789	87.9435	89.0555	87.326	222.408	210.782	211.448	196.112	210.188	295.698	308.706	302.378	274.939	295.43	222.24	191.154	199.965	184.644	199.501	184.88	168.677	157.649	169.859	170.266
YDR036C	EHD3	33.504	36.4972	36.7908	35.5973	20.4156	21.7605	22.2404	21.4722	24.7406	27.713	29.7601	27.4046	13.4251	14.7058	13.4338	13.8549	53.4675	52.0134	48.7038	49.9943	51.0448	29.579	28.9262	29.8761	32.3533	30.1837	53.0223	48.5551	58.4551	45.779	51.4529	32.81	35.1683	37.0736	35.6035	35.1638
YDR037W	KRS1	133.786	153.588	159.819	149.064	211.712	230.277	207.34	216.443	119.416	168.271	30.5207	106.069	131.441	147.918	121.454	133.604	673.817	721.617	668.588	653.289	679.328	509.763	538.086	518.176	521.142	521.792	658.847	464.428	502.923	504.793	532.748	340.943	339.283	333.227	353.783	341.809
YDR038C	ENA5	11.3881	10.6882	10.773	10.9498	12.9456	13.9743	11.6189	12.8463	10.1318	12.6126	7.22875	9.99105	6.70751	7.21473	8.84986	7.5907	29.5405	30.503	27.1604	25.9542	28.2895	17.8292	21.8312	17.6418	19.3328	19.1588	27.0098	15.36	19.6239	16.6794	19.6683	16.9717	19.4373	18.5645	19.8932	18.7167
YDR039C	ENA2	8.06595	10.7042	11.7371	10.1691	15.6259	14.4351	18.3681	16.143	8.58583	10.851	7.23083	8.88922	8.09726	11.6847	8.57847	9.45348	37.0027	36.844	34.2204	34.6927	35.69	23.804	17.6335	20.9478	19.413	20.4496	39.552	26.3332	26.9997	26.1703	29.7638	18.9433	18.5159	24.8068	22.2594	21.1314
YDR040C	ENA1	11.9717	11.2718	10.573	11.2722	15.3936	12.9454	11.9553	13.4314	13.1303	13.4399	9.19137	11.9205	8.77112	9.52413	8.8466	9.04728	24.7672	25.054	26.136	20.5879	24.1363	21.4384	23.7329	22.9741	21.8889	22.5086	19.9979	15.3798	20.8714	16.8684	18.2794	21.1873	25.4587	21.8568	22.4276	22.7326
YDR041W	RSM10	94.4034	90.721	90.2348	91.7864	28.0711	29.6912	30.4244	29.3956	68.3834	55.844	87.008	70.4118	26.1175	30.9023	26.3251	27.7816	84.7151	76.3975	83.9172	85.0456	82.5189	39.1425	35.9441	40.0775	42.7279	39.473	78.9987	91.6847	124.75	106.123	100.389	46.2122	56.7991	60.2631	61.264	56.1346
YDR042C	YDR042C	2.43527	2.73031	2.8636	2.67639	4.60826	4.6118	5.20421	4.80809	2.94398	4.20572	2.14951	3.09974	2.47352	3.34035	3.05369	2.95585	5.88321	4.98377	4.00376	5.42373	5.07362	3.24894	1.96576	2.70003	2.43542	2.58754	6.55603	4.12785	3.0479	4.24597	4.49444	2.5389	2.78428	2.57542	2.62243	2.63026
YDR043C	NRG1	55.8076	58.8732	68.966	61.2156	102.123	114.15	119.113	111.795	103.274	101.326	67.214	90.6047	126.642	118.188	125.718	123.516	75.8597	67.3175	63.1451	69.9244	69.0617	95.8303	99.3785	102.548	113.181	102.734	53.8046	65.614	41.8678	67.5758	57.2156	64.705	108.984	118.972	119.632	103.073
YDR044W	HEM13	57.523	62.2368	73.8634	64.5411	75.6301	85.3381	76.1021	79.0234	35.4667	42.3814	24.2654	34.0378	35.8736	42.0799	45.4266	41.1267	169.947	179.41	181.747	176.427	176.883	55.6672	53.1597	51.3258	51.8681	53.0052	112.87	77.61	87.9245	83.5367	90.4853	65.111	73.1593	65.7331	76.2657	70.0673
YDR045C	RPC11	33.7275	31.2832	33.5103	32.8403	49.5864	47.1721	47.941	48.2332	32.8763	43.9124	23.415	33.4012	25.3382	35.6534	31.6205	30.8707	110.95	101.792	107.03	108.497	107.067	61.6917	55.747	57.4136	52.1588	56.7528	105.077	78.2972	75.5205	73.268	83.0407	69.2398	63.3086	69.0486	61.6934	65.8226
YDR046C	BAP3	115.209	117.307	130.525	121.014	169.983	163.461	138.003	157.149	101.325	107.978	60.8822	90.0617	73.3885	79.0359	75.3075	75.9106	162.98	149.381	143.99	126.537	145.722	137.371	155.572	130.477	127.121	137.635	157.739	113.941	140.262	129.469	135.353	97.2803	122.476	118.084	123.622	115.366
YDR047W	HEM12	91.714	94.7328	109.529	98.6586	200.36	193.603	185.989	193.317	63.5859	70.1949	51.3839	61.7216	93.6324	102.79	103.153	99.8585	166.019	161.978	160.384	145.062	158.361	195.845	188.473	187.236	175.217	186.693	114.542	109.386	124.674	115.869	116.118	147.074	147.577	146.221	151.958	148.208
YDR049W	VMS1	10.3757	10.5586	10.9176	10.6173	24.2392	26.0144	23.9822	24.7453	10.3621	10.9035	7.55985	9.60848	11.5379	13.1598	11.754	12.1506	39.2983	39.0942	37.0435	35.0309	37.6167	38.8497	40.0944	40.0218	43.0622	40.507	40.7789	33.7805	36.3385	31.7371	35.6587	32.5232	33.3812	34.8784	35.3055	34.0221
YDR050C	TPI1	2795.25	2726.37	2845.3	2788.97	7065.02	6830.16	7053.56	6982.91	1202.08	1175.74	1062.27	1146.7	3341.09	3231.52	3685.63	3419.41	2714.83	2606.1	2803.68	2777.62	2725.56	7678.55	6743.32	7168.9	6407.53	6999.57	2173.03	2320.96	2998.15	2711.67	2550.95	6037.29	5728.22	5151.84	5268.89	5546.56
YDR051C	DET1	59.5384	59.3307	62.0218	60.297	94.7748	97.7887	97.724	96.7625	37.149	43.3017	41.8522	40.7676	42.1425	46.7971	48.301	45.7469	102.961	95.5779	92.9556	90.1878	95.4206	121.699	122.951	125.319	136.445	126.603	92.1566	106.346	91.7	80.7507	92.7383	113.836	117.071	123.256	129.709	120.968
YDR052C	DBF4	20.6131	20.4531	22.9997	21.3553	25.3834	28.3461	25.2981	26.3425	18.2337	20.0659	10.7247	16.3414	13.2166	14.9602	13.0961	13.7576	56.267	57.7346	50.505	53.427	54.4834	39.6056	40.9266	43.8197	47.4323	42.946	57.2545	51.3792	55.051	48.7214	53.1015	34.9663	41.4122	44.2502	45.3268	41.4889
YDR054C	CDC34	136.821	139.504	143.843	140.056	131.552	133.776	132.109	132.479	82.0948	80.3999	88.2387	83.5778	66.0058	67.1786	64.2892	65.8245	144.991	137.258	131.073	124.051	134.343	149.145	146.323	151.216	161.053	151.934	113.625	129.596	138.553	130.623	128.099	124.61	150.707	148.811	148.907	143.259
YDR055W	PST1	409.611	433.236	481.822	441.556	794.201	839.824	774.728	802.918	277.72	261.686	261.489	266.965	426.304	409.286	404.066	413.219	305.422	258.653	262.797	288.508	278.845	874.195	911.053	905.961	875.623	891.708	227.943	336.346	627.17	350.848	385.577	482.884	630.567	757.503	601.665	618.155
YDR056C	EMC10	179.263	183.65	177.824	180.246	160.266	161.447	163.905	161.873	102.057	104.076	106.916	104.35	86.6655	94.7928	94.0567	91.8383	205.86	192.108	191.462	185.061	193.623	202.095	183.179	193.466	207.528	196.567	170.792	194.727	192.471	184.161	185.538	196.613	205.347	213.286	216.023	207.817
YDR057W	YOS9	21.9145	22.6657	21.7299	22.1034	30.1176	29.0496	28.327	29.1647	18.8078	17.9589	17.5744	18.1137	16.5835	17.1921	17.0926	16.9561	35.7255	32.8242	31.6176	29.9125	32.52	39.7532	39.2241	43.9762	41.2481	41.0504	32.3893	35.3461	37.2333	33.5197	34.6221	40.4179	44.0273	48.0767	47.4119	44.9834
YDR058C	TGL2	32.0843	30.2756	31.2617	31.2072	39.2452	38.447	42.3292	40.0071	20.2255	18.6228	31.1541	23.3341	19.9531	20.844	22.0351	20.9441	19.2536	16.0322	15.6421	17.0634	16.9978	35.0247	36.005	40.2968	36.14	36.8666	12.0801	19.6148	25.6055	23.0162	20.0791	38.0798	38.5629	49.1696	48.9258	43.6845
YDR059C	UBC5	172.357	182.938	179.889	178.395	113.124	110.048	114.528	112.567	112.461	92.0947	197.391	133.982	70.8081	71.4173	63.5524	68.5926	53.1219	47.6331	46.2193	51.356	49.5826	187.854	184.484	183.647	206.943	190.732	52.4121	77.8296	114.921	93.3374	84.625	187.566	209.569	229.971	198.641	206.437
YDR060W	MAK21	6.76168	9.14699	8.35911	8.08926	14.6665	15.2178	12.6309	14.1717	13.5802	21.2055	1.61504	12.1336	9.07354	12.0809	7.94744	9.70063	115.074	120.296	102.985	100.506	109.715	41.9104	41.0476	41.9457	43.1018	42.0014	127.393	41.0224	51.6347	36.7037	64.1885	33.6897	28.172	27.6651	29.7336	29.8151
YDR061W	YDR061W	29.2905	30.7387	30.3061	30.1118	40.882	42.2939	39.9032	41.0264	27.3424	25.5006	21.8323	24.8918	21.1593	22.3802	21.6997	21.7464	38.2932	37.4004	37.8658	35.556	37.2788	50.051	47.4594	47.7632	50.6906	48.9911	36.4786	47.2017	56.1698	43.1798	45.7575	39.1526	42.5389	42.3998	46.7365	42.7069
YDR062W	LCB2	56.9926	63.1999	66.8866	62.3597	69.9576	72.8126	71.4502	71.4068	48.7195	53.3075	41.0773	47.7014	43.7705	48.1848	50.3502	47.4352	114.477	111.721	108.782	111.263	111.561	79.9522	84.9413	83.5194	81.0976	82.3776	121.523	97.7629	93.5047	104.575	104.341	69.2765	74.2739	77.0699	80.978	75.3996
YDR063W	AIM7	279.213	251.887	258.462	263.187	263.343	269.733	288.243	273.773	157.34	145.844	195.312	166.165	174.055	164.688	173.699	170.814	204.308	181.434	204.319	213.705	200.941	288.525	287.735	286.516	321.105	295.97	168.672	290.421	279.726	286.343	256.291	319.208	352.411	362.201	374.732	352.138
YDR064W	RPS13	1434.15	1484.26	1356.13	1424.85	759.929	770.993	731.131	754.018	1209.67	1436.33	614.685	1086.89	879.425	911.227	788.031	859.561	2415	2542.45	2597.95	2663.13	2554.63	1038.32	971.677	942.085	990.969	985.763	2662.08	2142.86	2222.39	2413.65	2360.24	1222.06	1020.7	889.317	1035.35	1041.86
YDR065W	RRG1	10.547	10.957	11.0341	10.846	16.4709	16.7718	15.2349	16.1592	8.98694	8.69073	6.40355	8.02707	9.73113	10.595	8.3096	9.54524	26.3404	24.8187	20.6835	19.7122	22.8887	22.6124	23.1811	27.4	25.1269	24.5801	18.5091	21.5725	27.1014	17.3543	21.1343	24.7266	25.7692	29.1355	28.8578	27.1223
YDR066C	RTR2	16.0089	17.1028	15.8913	16.3343	32.9682	31.7586	32.0949	32.2739	15.7658	13.5641	16.3123	15.2141	20.4422	21.4628	21.8356	21.2469	21.8718	21.9815	20.8148	19.4237	21.023	37.1158	36.9013	43.1057	37.8776	38.7501	21.1073	23.3774	25.1697	23.6393	23.3234	32.7976	32.1274	34.024	36.37	33.8297
YDR067C	OCA6	45.4837	44.6646	45.5773	45.2419	74.1656	73.6474	78.4648	75.4259	35.6387	36.1895	31.691	34.5064	36.1079	39.6133	39.8177	38.513	56.7898	50.815	48.5342	43.3588	49.8745	57.2572	55.4018	63.2882	61.4617	59.3522	77.9585	122.885	104.845	118.852	106.135	59.5252	64.516	66.7725	81.8458	68.1649
YDR068W	DOS2	91.2978	97.5219	92.8222	93.8806	121.984	125.798	121.242	123.008	75.369	71.5674	75.387	74.1078	72.8594	79.0544	74.0415	75.3184	126.848	110.337	112.876	110.106	115.042	161.361	156.98	164.955	185.998	167.323	136.578	222.42	197.54	195.668	188.052	156.549	163.305	166.613	182.375	167.21
YDR069C	DOA4	20.7244	21.2966	21.6007	21.2072	18.2744	20.4995	21.4954	20.0898	12.089	11.0658	11.8456	11.6668	10.716	11.8411	11.4146	11.3239	14.6267	12.8848	12.4093	14.7576	13.6696	15.1122	15.8978	15.5256	14.509	15.2612	13.4238	20.2916	15.8471	21.2134	17.694	17.2581	22.4065	24.3871	26.7844	22.709
YDR070C	FMP16	1286.64	1142.36	1237.41	1222.14	872.619	790.594	1142.68	935.298	286.561	134.688	1623.18	681.476	230.632	160.682	255.748	215.687	58.4372	26.2949	49.4158	60.2879	48.609	435.575	436.011	534.489	572.319	494.599	34.1971	300.623	448.891	286.799	267.628	814.695	1234.68	1887.06	1053.95	1247.6
YDR071C	PAA1	219.994	216.489	226.783	221.089	291.327	273.193	301.179	288.566	155.519	167.669	156.029	159.739	147.892	178.423	167.407	164.574	358.339	328.777	337.714	332.807	339.409	373.633	384.342	408.936	398.527	391.36	340.284	375.336	377.018	343.998	359.159	423.785	409.033	426.397	448.482	426.924
YDR072C	IPT1	71.6762	75.1562	76.3028	74.3784	39.9142	47.5465	38.5228	41.9945	56.1493	62.1419	35.531	51.2741	31.4492	32.9425	20.8487	28.4135	120.802	109.909	90.9964	92.4231	103.533	44.8653	45.1343	45.3516	44.8541	45.0513	88.5797	81.7222	94.1476	86.7342	87.7959	47.8486	67.5038	71.152	70.5752	64.2699
YDR073W	SNF11	117.177	113.439	112.939	114.518	54.3211	60.2628	51.6741	55.4193	87.6286	84.2576	69.1123	80.3328	39.2456	45.3658	29.5542	38.0552	102.749	95.8102	85.7254	88.2577	93.1356	65.3671	63.4795	67.718	68.7648	66.3324	70.8301	61.3811	65.3692	61.0622	64.6607	53.7328	68.4996	64.3938	74.7914	65.3544
YDR074W	TPS2	317.457	306.589	312.687	312.244	93.9995	103.537	122.509	106.682	200.13	177.415	221.951	199.832	68.4689	57.5822	56.911	60.9874	99.4264	77.9529	82.8541	121.398	95.4078	55.8663	58.6716	59.4605	67.4867	60.3713	87.3896	432.356	85.9744	464.891	267.653	83.2745	93.4204	93.4368	107.016	94.2869
YDR075W	PPH3	7.15824	9.62255	10.1122	8.96433	13.0579	12.2575	13.2831	12.8662	8.74939	12.8325	4.64346	8.74178	6.34836	9.4891	6.364	7.40049	57.8499	57.7261	46.9942	44.1027	51.6682	25.2856	27.0311	27.5942	29.3226	27.3084	46.6921	25.3017	42.2336	24.4152	34.6606	23.9937	30.4983	32.6108	33.5456	30.1621
YDR076W	RAD55	9.18523	9.1985	8.09512	8.82628	8.82968	9.90902	10.0743	9.60433	8.27008	7.97601	6.32819	7.52476	6.42356	6.3114	6.69794	6.47763	14.8481	12.5063	12.1248	13.3165	13.1989	17.059	16.075	19.3101	17.8592	17.5758	12.6146	7.8955	10.4363	7.89062	9.70926	16.7259	16.7864	17.2004	18.2878	17.2501
YDR077W	SED1	11149.2	11312.7	11256.6	11239.5	6180.27	6582.63	5854.46	6205.79	9240.65	8548	9041.99	8943.55	6258.25	6504.49	5416.52	6059.75	7739.96	7127.5	7113.86	7943.04	7481.09	12649.6	12955.1	12462.6	12955.9	12755.8	7924.17	10004.4	10966.9	9309.73	9551.3	8722.63	10380.9	11160.8	10104	10092.1
YDR078C	SHU2	9.11878	8.33563	10.4308	9.29507	15.5107	16.0273	18.7594	16.7658	10.3157	9.52434	10.4582	10.0994	12.3544	11.0571	10.5855	11.3323	10.8135	11.0903	10.0003	12.6439	11.137	10.075	10.233	11.1245	8.95619	10.0972	11.3775	9.65256	9.55934	11.2958	10.4713	12.5824	15.9058	15.198	18.1674	15.4634
YDR079C-A	TFB5	31.6435	28.0606	29.9896	29.8979	47.7029	44.867	42.6225	45.0641	21.0625	25.7773	32.0216	26.2871	31.9314	29.4835	24.6132	28.676	16.9324	16.6011	22.4472	18.1577	18.5346	35.9499	37.5132	32.7898	34.398	35.1627	18.1291	25.2159	25.1595	24.1469	23.1628	39.4713	40.9985	38.8916	35.0418	38.6008
YDR079W	PET100	164.08	149.516	156.518	156.705	88.2033	83.2133	98.1438	89.8535	106.377	104.278	151.612	120.756	66.9998	72.3758	65.0978	68.1578	104.929	82.5012	85.0001	81.5524	88.4957	78.7186	87.3953	90.7353	85.9828	85.708	100.08	143.624	154.16	121.976	129.96	135.904	131.466	143.361	150.426	140.289
YDR080W	VPS41	9.88372	10.4652	11.3188	10.5559	16.8378	17.8693	17.3614	17.3562	9.34344	10.0236	10.2554	9.87415	9.28574	9.75205	10.3068	9.78153	17.4151	16.4767	14.7103	15.0763	15.9196	18.2886	17.5954	21.398	19.7353	19.2543	16.0067	16.9565	16.7684	17.1978	16.7324	15.6668	17.0309	19.2164	20.8853	18.1999
YDR081C	PDC2	9.87442	10.3507	10.7365	10.3205	16.2717	17.7583	16.2555	16.7618	10.5092	10.8411	6.39895	9.24975	8.27114	9.5424	9.10705	8.97353	34.1518	34.5067	30.3175	29.0735	32.0124	22.8051	22.4089	22.7859	24.6055	23.1514	35.251	25.7103	31.6811	26.5996	29.8105	17.328	20.5544	21.3974	23.7235	20.7508
YDR082W	STN1	9.3302	10.4609	9.94024	9.91045	18.0213	20.3914	19.6041	19.3389	8.65785	8.88038	5.77545	7.77123	8.47457	9.72242	9.3852	9.19406	21.4687	20.7969	18.8736	17.1644	19.5759	23.4109	26.4749	27.3036	28.1616	26.3377	19.5069	15.7637	20.4069	16.1527	17.9576	21.1032	23.2039	24.041	24.6268	23.2437
YDR083W	RRP8	12.0577	12.8637	11.064	11.9951	17.1647	17.9079	14.5757	16.5494	19.1273	26.9315	2.76126	16.2734	8.5988	11.7098	7.93846	9.41569	131.765	136.648	111.875	105.907	121.549	40.85	43.0361	44.9043	49.8679	44.6646	159.928	48.7447	45.9406	39.6374	73.5627	37.1818	32.9699	36.8788	36.7708	35.9503
YDR084C	TVP23	68.5428	65.9681	65.1881	66.5663	60.023	61.731	62.8067	61.5202	46.8341	44.9364	51.7384	47.8363	38.1947	42.0467	40.8171	40.3528	56.7681	54.9785	54.1518	56.6964	55.6487	59.9994	58.6249	58.5119	59.1683	59.0761	47.4558	59.825	59.6338	67.3811	58.5739	57.7121	63.4591	63.9329	69.9383	63.7606
YDR085C	AFR1	53.8791	51.0889	54.1724	53.0468	27.7182	29.0055	30.6412	29.1216	32.0398	24.9618	52.3206	36.4407	16.3723	16.2497	14.0379	15.5533	13.173	10.3524	9.95865	10.5472	11.0078	23.8908	27.409	26.7733	27.5712	26.4111	12.8169	32.9275	21.4935	30.5109	24.4372	37.7247	36.6617	39.9085	41.5468	38.9604
YDR086C	SSS1	651.803	640.768	602.036	631.536	1056.17	1008.9	1091.77	1052.28	437.781	458.13	386.88	427.597	465.507	555.511	538.17	519.729	844.555	771.283	799.038	736.811	787.922	1019.99	1059.3	1084.23	1133.91	1074.36	772.63	895.948	755.433	727.565	787.894	1073.23	1059.91	1074.12	1140.01	1086.82
YDR087C	RRP1	11.7263	13.7125	10.9313	12.1234	40.4957	41.3129	40.6225	40.8104	17.8663	28.9723	3.30348	16.714	21.529	29.2353	19.1776	23.314	193.318	192.039	179.493	163.996	182.212	123.543	126.618	136.218	144.73	132.777	203.269	71.8803	74.7931	60.4561	102.6	126.298	87.286	89.7535	97.6554	100.248
YDR088C	SLU7	25.2808	27.8052	29.8907	27.6589	42.4777	43.7137	43.3795	43.1903	20.1315	19.6861	18.5637	19.4604	20.5052	22.3233	20.0418	20.9568	38.6655	35.4924	32.2479	32.4516	34.7144	53.0585	59.6402	59.4623	61.532	58.4233	36.8031	45.3968	40.9202	38.5927	40.4282	55.3983	61.5236	64.6506	65.1613	61.6835
YDR089W	YDR089W	7.251	7.3414	9.15681	7.9164	6.29121	6.94781	7.32581	6.85494	6.29257	6.37269	3.37032	5.34519	2.81004	3.4015	2.822	3.01118	14.6448	14.4058	18.1649	18.8739	16.5223	3.24708	3.65103	3.6339	3.65774	3.54744	36.9155	63.7713	41.8267	67.4104	52.481	3.31003	4.28945	4.801	5.3846	4.44627
YDR090C	YDR090C	17.5652	17.7779	18.942	18.095	29.7404	33.991	30.4359	31.3891	14.2921	15.5608	14.3405	14.7311	14.225	17.6733	14.5634	15.4872	31.3597	28.976	28.373	26.9763	28.9213	35.5088	37.2254	39.0636	36.5097	37.0769	27.619	24.7703	29.103	25.1675	26.665	29.4939	34.3963	36.5187	36.7553	34.291
YDR091C	RLI1	22.0768	25.21	22.1018	23.1295	34.5509	35.422	32.2747	34.0825	25.1291	36.5009	8.20549	23.2785	23.1279	28.2568	23.9056	25.0968	139.978	144.621	137.087	132.949	138.659	57.0157	54.5863	54.4007	51.7918	54.4486	128.369	68.8779	89.3283	74.061	90.159	53.5963	53.8644	53.1925	57.7315	54.5962
YDR092W	UBC13	194.848	189.984	185.199	190.01	387.497	391.337	375.527	384.787	164.984	177.711	147.119	163.271	198.712	200.288	212.334	203.778	158.463	160.798	165.488	160.596	161.336	302.674	313.059	318.602	364.823	324.789	152.524	184.63	176.505	166.475	170.034	255.996	267.007	248.682	259.972	257.914
YDR093W	DNF2	12.8587	12.8232	12.6005	12.7608	17.6689	16.7291	14.8213	16.4064	10.4842	11.8819	6.0812	9.48243	9.82664	10.6466	11.1283	10.5338	27.3957	30.2109	26.8654	24.8007	27.3182	19.4535	21.1982	20.5966	18.9726	20.0552	26.1233	27.1051	27.4867	26.0229	26.6845	19.7496	21.5331	19.8477	22.7367	20.9668
YDR096W	GIS1	79.2407	80.3786	82.6514	80.7569	15.2421	17.1005	15.4071	15.9166	62.2724	56.9269	66.1163	61.7719	15.9056	15.6312	11.7119	14.4162	35.5603	27.5576	24.9974	31.9383	30.0134	8.1377	8.63179	8.61022	9.39625	8.69399	28.5115	48.8372	19.7232	55.8974	38.2423	13.6723	16.6038	18.725	20.1132	17.2786
YDR097C	MSH6	6.32987	6.47205	5.78778	6.19657	6.74018	6.59005	6.22049	6.51691	6.65147	9.1014	2.57181	6.10823	3.66813	3.89887	3.38672	3.65124	26.1835	27.8043	24.909	24.6488	25.8864	11.7816	11.4406	11.8306	12.483	11.884	22.8455	16.9227	16.3754	15.1284	17.818	9.44128	9.4627	10.0878	10.0193	9.75277
YDR098C	GRX3	103.389	106.331	104.962	104.894	397.348	388.528	390.725	392.2	69.9703	82.7806	45.132	65.961	143.761	160.399	180.313	161.491	189.987	176.848	172.776	160.521	175.033	431.501	432.973	465.664	446.893	444.258	155.769	181.19	189.487	160.218	171.666	422.6	391.527	403.631	446.626	416.096
YDR098C-A	YDR098C-A	123.123	70.1918	100.963	98.0926	284.161	323.814	217.159	275.045	106.854	106.148	62.1536	91.7185	223.824	222.609	252.767	233.067	132.151	134.035	128.516	100.602	123.826	280.849	276.194	252.747	337.001	286.698	62.7849	92.1622	67.3603	58.1626	70.1175	186.828	179.976	168.296	230.223	191.331
YDR098C-B	YDR098C-B	13.1785	18.047	19.9602	17.0619	210.09	214.945	177.49	200.842	19.2524	22.5217	7.00209	16.2587	147.539	140.054	132.105	139.899	47.998	55.7357	48.3215	47.8627	49.9795	307.549	355.286	312.774	343.358	329.742	76.2971	65.4213	66.8976	59.5427	67.0397	183.661	249.682	226.974	280.38	235.174
YDR099W	BMH2	573.914	570.822	645.157	596.631	604.561	637.764	634.633	625.653	451.257	436.846	663.606	517.236	377.692	366.826	395.552	380.023	547.789	531.254	500.724	540.14	529.977	771.068	772.996	796.579	796.463	784.277	482.538	668.528	693.04	676.567	630.168	671.454	726.237	748.255	759.417	726.341
YDR100W	TVP15	146.256	140.271	140.284	142.27	82.8202	78.4225	94.739	85.3272	108.02	88.4959	150.659	115.725	60.2233	52.5432	62.7523	58.5063	66.7456	52.8765	59.5967	58.6465	59.4663	67.7917	63.8479	75.8044	74.1848	70.4072	37.5778	81.2797	89.9385	102.231	77.7567	72.0479	87.7862	100.968	109.622	92.606
YDR101C	ARX1	4.88711	7.11565	7.28311	6.42862	12.9266	13.5128	11.3816	12.607	10.4088	18.6114	0.754511	9.9249	7.3781	9.86734	5.61972	7.62172	114.501	123.725	107.674	101.531	111.858	44.4744	45.1474	48.0214	46.5616	46.0512	147.427	34.6476	49.4786	32.2479	65.9503	39.6389	31.273	31.5326	32.0482	33.6232
YDR103W	STE5	1.85034	1.67594	1.68242	1.73623	2.97289	3.08496	3.54296	3.20027	2.44518	2.27796	2.51037	2.41117	2.27597	2.64447	2.47412	2.46485	4.30962	3.98994	3.73647	4.47124	4.12682	3.41088	3.43247	3.32913	3.56422	3.43418	2.53871	1.9896	2.71033	2.50815	2.4367	2.22669	3.42331	3.06944	3.87291	3.14809
YDR104C	SPO71	4.62376	4.84091	5.17043	4.87837	5.92847	6.6637	6.01609	6.20275	3.65981	3.91531	3.39307	3.65606	2.9229	3.28775	2.78885	2.99983	7.16332	7.13288	6.60936	6.77121	6.91919	6.87117	6.35303	7.27849	6.97213	6.86871	6.20982	6.20916	7.61419	5.63441	6.4169	6.7522	8.09788	10.2325	8.96371	8.51157
YDR105C	TMS1	34.2866	30.4975	34.9295	33.2379	43.4318	43.1054	44.6112	43.7161	31.6887	30.1705	38.5076	33.4556	27.1196	28.2047	31.3666	28.897	46.1754	45.3356	43.2776	42.6817	44.3676	55.3291	50.3062	50.5551	54.7639	52.7386	35.2327	44.855	45.5967	45.1973	42.7204	44.2355	52.8814	53.3741	56.7756	51.8167
YDR106W	ARP10	1.89805	1.33062	1.96244	1.73037	1.64949	1.90895	2.39796	1.98547	2.43432	2.11942	2.23245	2.26206	1.0568	1.43537	1.3228	1.27166	4.11775	3.24989	3.98808	3.63047	3.74655	2.32154	2.71418	2.88103	2.63936	2.63903	3.73353	4.85497	4.60854	3.76412	4.24029	3.1267	3.09014	4.46042	4.57977	3.81426
YDR107C	TMN2	12.8748	13.0496	12.7638	12.8961	9.4358	9.60646	10.1199	9.72072	9.63963	9.76407	8.44781	9.28384	5.44408	6.91637	6.20008	6.18684	15.7078	15.4239	15.021	14.9076	15.2651	10.9436	9.71619	11.9106	10.513	10.7708	11.7662	15.239	16.5291	16.7618	15.074	9.83217	11.6145	10.7729	12.5634	11.1957
YDR108W	TRS85	3.63764	3.66555	4.38715	3.89678	6.99503	7.8387	8.56326	7.799	5.33882	5.80676	3.26008	4.80189	4.55751	5.51324	4.93966	5.00347	16.1876	16.7719	15.227	16.0931	16.0699	10.671	10.5179	9.8942	11.6179	10.6753	16.7177	15.1953	15.9643	15.0787	15.739	9.36254	11.1316	11.5425	12.4013	11.1095
YDR109C	YDR109C	6.49225	6.78565	6.79699	6.69163	15.4999	16.3001	17.6716	16.4905	8.19164	8.14411	5.81156	7.38244	7.76496	9.00553	9.70885	8.82645	15.5311	14.054	13.8464	14.5907	14.5055	22.2379	20.3161	22.1792	22.2207	21.7385	16.7007	19.5554	19.922	18.7055	18.7209	19.4568	21.844	22.8332	21.5574	21.4229
YDR110W	FOB1	3.87222	4.40616	4.1186	4.13233	9.76954	10.056	10.636	10.1538	4.59954	6.97942	2.2248	4.60125	4.10779	5.97925	4.32938	4.80547	32.4229	32.1466	28.8592	28.4021	30.4577	20.2565	19.9979	20.9249	19.9546	20.2835	35.7487	21.4531	25.9259	20.4948	25.9056	17.9826	18.2037	19.5774	19.8062	18.8925
YDR111C	ALT2	11.2578	12.0989	13.2741	12.2103	21.8969	24.4098	21.7375	22.6814	13.9766	15.5646	8.78306	12.7748	11.6897	12.0424	10.8039	11.512	64.987	65.6929	61.9286	59.7924	63.1002	35.9108	37.0995	37.2698	36.2638	36.636	59.1252	42.7037	42.0748	44.1023	47.0015	35.3873	37.1923	35.835	35.3876	35.9505
YDR113C	PDS1	24.6187	23.1601	20.4745	22.7511	18.0794	20.3415	21.1048	19.8419	24.4521	25.1524	12.0436	20.5494	9.48907	12.0929	11.7936	11.1252	49.0491	48.6257	47.5228	47.7333	48.2327	17.4089	17.231	16.0187	21.7416	18.1	39.1003	47.0994	41.3218	42.2818	42.4508	18.1603	20.3363	23.6632	22.6947	21.2136
YDR114C	YDR114C	1.15594	0.999911	1.63519	1.26368	1.4713	2.11378	2.04455	1.87654	0.971533	1.16585	0.74482	0.960734	1.49442	0.5808	1.06632	1.04718	2.03857	1.78769	0.952089	1.1792	1.48939	1.64949	1.04792	0.768968	2.17	1.40909	0.965815	0.887023	0.78231	0.937566	0.893178	0.599826	1.8598	0.677771	1.45974	1.14928
YDR115W	MRX14	154.197	147.407	141.915	147.84	71.3981	61.2609	69.1558	67.2716	113.479	92.2756	140.35	115.368	48.6766	55.3661	51.0394	51.694	77.3803	60.4676	83.2924	69.0312	72.5429	56.2731	48.2735	55.8913	55.667	54.0262	77.7668	102.327	131.425	104.238	103.939	82.2534	76.0006	78.7356	76.9941	78.4959
YDR116C	MRPL1	96.115	93.1241	94.5186	94.5859	20.6029	20.4242	21.8096	20.9456	61.1152	53.3958	68.0225	60.8445	20.7726	19.9214	17.7056	19.4665	69.1163	65.1877	67.7564	64.9046	66.7412	27.5592	28.2368	30.3472	28.1706	28.5785	64.5796	70.3867	81.7845	74.8678	72.9047	32.6464	38.6601	38.8904	38.907	37.276
YDR117C	TMA64	20.8204	20.3145	20.214	20.4496	64.5102	66.2656	63.0343	64.6034	16.7882	18.1055	14.9138	16.6025	34.0883	39.44	36.1564	36.5616	49.049	47.4519	42.779	45.2488	46.1322	68.9876	73.3912	74.7458	75.6025	73.1818	39.5418	45.7372	48.1769	44.5128	44.4922	63.3138	62.4046	67.5166	74.7499	66.9962
YDR118W	APC4	4.63418	4.5039	4.67051	4.60286	8.9581	8.80289	9.59752	9.1195	4.64597	5.21211	4.26284	4.70697	4.82709	5.47335	5.93904	5.41316	12.0801	10.8589	9.16231	10.4398	10.6353	6.93347	8.02037	7.96132	7.4498	7.59124	9.53916	10.9556	10.5234	10.8906	10.4772	7.19794	8.66098	9.39583	10.454	8.92719
YDR119W	VBA4	11.9414	10.7828	10.6787	11.1343	16.9702	16.8997	16.9752	16.9484	16.1406	18.9862	8.52098	14.5493	13.7931	14.8396	12.4159	13.6829	48.7344	47.2777	42.8287	48.1832	46.756	20.5868	22.2189	21.8967	21.1824	21.4712	44.19	29.5566	32.8059	33.7338	35.0716	18.8779	20.1933	20.9757	23.5104	20.8893
YDR119W-A	COX26	801.356	695.26	708.377	734.998	188.673	163.283	177.843	176.6	422.507	212.602	867.294	500.801	82.5833	80.191	74.0996	78.958	12.1167	7.99421	12.0173	11.8274	10.9889	12.9381	17.9508	13.8656	19.1294	15.971	10.4363	66.9097	12.1826	73.2148	40.6859	51.3147	56.1711	61.2419	57.3804	56.527
YDR120C	TRM1	6.68639	7.71612	6.05655	6.81969	10.1696	10.6557	8.30709	9.7108	11.0198	17.0493	1.91944	9.99618	6.59559	7.47731	5.1916	6.4215	92.8961	96.543	84.8701	84.4074	89.6792	39.283	37.4091	41.6747	41.5035	39.9676	106.043	30.9526	36.279	28.6781	50.4882	30.9714	25.422	25.4947	27.0545	27.2356
YDR121W	DPB4	23.1771	24.0529	23.7163	23.6488	45.5805	50.5216	50.9317	49.0113	31.8445	40.6924	12.0967	28.2112	29.4367	36.3104	29.538	31.7617	82.8052	79.374	70.2462	70.3495	75.6937	92.3147	92.6787	92.0395	102.882	94.9787	79.3448	53.6961	49.7724	39.548	55.5903	65.0047	61.8178	59.4086	64.5607	62.6979
YDR122W	KIN1	37.0475	39.8272	39.7091	38.8613	24.5947	24.6045	25.4728	24.8907	22.9797	23.2049	22.7406	22.9751	13.2484	13.5944	14.2939	13.7122	28.0763	25.8877	26.1221	29.2826	27.3422	23.7582	23.7783	24.4183	26.0356	24.4976	25.3884	54.4865	36.1106	50.3881	41.5934	24.3286	34.1721	37.8672	36.7216	33.2724
YDR123C	INO2	14.3529	17.4882	18.9448	16.9286	31.6024	35.3171	30.8201	32.5799	12.3854	14.8992	6.67022	11.3183	17.3301	17.3512	11.7035	15.4616	102.075	99.0303	80.9597	71.6836	88.4372	51.0907	55.0714	53.6261	52.0193	52.9519	65.0619	26.4075	40.6866	25.8044	39.4901	42.0483	50.1561	52.8643	53.3616	49.6076
YDR124W	YDR124W	9.59733	9.95053	11.3339	10.2939	11.3724	10.0142	11.744	11.0435	10.573	8.75115	13.651	10.9917	6.97088	7.67611	7.81786	7.48828	18.9213	17.9382	16.9216	17.4018	17.7957	11.5291	9.47735	13.7678	10.9285	11.4257	14.2691	13.6959	12.7796	14.6642	13.8522	10.9766	13.3141	15.3123	14.692	13.5738
YDR125C	ECM18	11.331	12.2257	12.6329	12.0632	9.21719	10.1471	9.91658	9.76029	10.2384	7.8629	12.0507	10.0507	6.29865	6.41708	5.01677	5.91083	13.5045	11.7729	11.4504	12.2518	12.2449	10.3818	12.4521	12.1224	13.475	12.1078	10.7363	12.9584	11.6204	13.4253	12.1851	12.1576	14.3839	16.0003	17.5705	15.0281
YDR126W	SWF1	9.62411	9.21107	8.04544	8.96021	11.9931	12.3158	13.8912	12.7334	9.84296	10.6754	7.78692	9.43509	9.45303	9.26704	9.34174	9.35394	18.3604	18.9967	18.1663	16.8053	18.0822	31.1419	32.91	29.0044	31.1919	31.062	24.5891	21.516	21.9004	20.4286	22.1085	19.7578	22.6697	22.9327	25.0086	22.5922
YDR127W	ARO1	35.2496	35.6367	35.4155	35.4339	25.8795	25.2208	25.6758	25.592	28.664	30.1662	20.4174	26.4159	18.9768	18.8669	19.5962	19.1466	44.0966	46.4739	43.9295	42.0765	44.1441	57.143	57.4071	56.8843	50.8221	55.5641	39.4684	44.4555	49.6084	45.7636	44.824	32.0399	35.7408	31.441	36.1454	33.8418
YDR128W	MTC5	11.3115	11.3787	11.8353	11.5085	22.2342	22.0373	21.3544	21.8753	9.07241	9.10246	7.51769	8.56419	10.9337	10.9339	11.7447	11.2041	20.1197	21.3077	18.7546	17.9181	19.525	24.4133	25.2864	25.3087	25.8748	25.2208	21.5923	18.4379	21.0712	18.5231	19.9061	22.3707	24.2325	24.3012	26.1637	24.267
YDR129C	SAC6	337.155	361.325	365.513	354.664	117.484	129.962	121.909	123.118	187.547	194.96	221.033	201.18	79.1553	78.6855	68.2593	75.3667	249.313	226.075	211.01	210.444	224.21	155.757	150.367	152.815	160.593	154.883	175.232	221.853	189.061	216.394	200.635	136.34	134.293	144.156	143.272	139.515
YDR130C	FIN1	18.1754	17.3722	14.4662	16.6713	20.9807	22.9112	24.2391	22.7103	21.663	19.574	14.1782	18.4717	15.5122	16.7972	16.184	16.1645	34.882	33.608	34.1567	37.4164	35.0158	24.3737	24.7355	28.2999	31.8298	27.3097	30.9316	36.9574	31.212	35.9554	33.7641	29.8394	30.9995	33.9104	32.0317	31.6953
YDR131C	YDR131C	9.65797	8.56978	9.55252	9.26009	19.8813	19.2289	20.7334	19.9479	8.612	9.09434	9.4105	9.03895	12.0885	12.2783	14.4318	12.9329	15.1248	13.7605	11.5362	12.5338	13.2388	20.2349	18.9961	21.5752	19.7647	20.1427	12.864	12.5074	13.6858	14.2714	13.3322	17.0302	20.1346	22.3749	26.4054	21.4863
YDR132C	YDR132C	13.8034	12.8304	12.6542	13.096	20.8284	22.1146	20.6883	21.2104	12.4014	12.4238	10.5748	11.8	17.2549	16.7161	16.8442	16.9384	18.8797	18.2977	15.5514	14.6812	16.8525	25.7255	23.5053	27.2457	24.4053	25.2204	17.1065	14.6648	14.8005	15.149	15.4302	25.8832	30.7097	32.0883	37.5061	31.5468
YDR134C	YDR134C	4008.35	3648.05	3572.01	3742.8	390.504	442.459	392.234	408.399	3471.59	3062.58	2282.11	2938.76	816.815	714.181	511.062	680.686	3158.96	2855.17	2957.29	3782.63	3188.51	679.305	587.296	703.852	757.929	682.096	1792.38	2857.11	1610.41	3059.01	2329.73	578.742	666.118	617.563	718.306	645.182
YDR135C	YCF1	19.3671	19.3894	20.3073	19.6879	26.8716	26.7843	26.6647	26.7735	18.6297	19.8156	16.0881	18.1778	16.6391	16.8218	17.5158	16.9922	35.6778	34.9429	31.7561	32.4533	33.7075	34.1599	33.3045	33.4467	31.869	33.195	32.3007	35.2849	38.8628	36.2354	35.6709	29.5522	35.8323	37.1777	40.0255	35.6469
YDR137W	RGP1	24.226	26.9717	29.2228	26.8068	28.3649	30.0529	28.0433	28.8204	16.2817	16.518	13.1416	15.3138	14.8618	15.2261	15.6205	15.2361	37.5551	35.1325	30.676	31.5636	33.7318	26.1243	28.6726	28.7165	30.4284	28.4855	33.0775	32.1426	31.9357	30.689	31.9612	23.2594	26.6277	27.8374	31.9379	27.4156
YDR138W	HPR1	7.48699	8.28696	8.16454	7.9795	19.3567	20.5054	20.0909	19.9843	6.59066	8.39834	4.9699	6.65297	10.42	10.5655	11.4766	10.8207	31.4625	30.4422	28.5097	27.8303	29.5612	28.9394	30.2302	29.5236	30.4501	29.7858	28.2874	26.0767	27.9736	25.2004	26.8845	23.6023	27.8975	26.6062	30.4983	27.1511
YDR139C	RUB1	147.686	128.581	134.442	136.903	269.79	254.251	284.901	269.647	135.764	138.384	115.723	129.957	124.936	156.873	148.509	143.439	216.451	221.987	250.149	246.831	233.855	315.526	360.712	327.607	354.293	339.534	270.051	329.978	283.483	267.14	287.663	343.686	332.841	332.946	321.223	332.674
YDR140W	MTQ2	20.7177	23.2074	21.5245	21.8165	42.7185	41.8643	41.379	41.9873	22.4804	25.1646	14.7259	20.7903	25.2653	29.1426	27.5727	27.3269	45.8246	44.0361	42.6955	41.4807	43.5092	54.714	55.2982	62.697	59.0695	57.9447	51.6803	39.745	40.6882	38.9176	42.7578	49.4476	45.8328	44.0751	52.8807	48.059
YDR141C	DOP1	12.2439	13.2971	13.5392	13.0267	15.7157	15.3032	15.3016	15.4402	9.55106	10.4354	10.5869	10.1911	9.15358	10.2057	10.5567	9.97199	18.1851	17.6238	15.8463	15.9063	16.8904	15.6455	16.0365	16.5354	15.752	15.9924	15.4142	17.0655	18.1474	17.3113	16.9846	13.3905	15.2373	16.0473	17.3462	15.5053
YDR142C	PEX7	29.1834	28.6099	29.9959	29.2631	32.4743	33.5257	33.3161	33.1054	20.7437	16.8698	24.3817	20.6651	16.8074	17.4682	18.8194	17.6983	33.5632	31.3211	29.5659	29.2391	30.9223	28.5809	26.7903	28.198	28.9692	28.1346	26.7009	25.8729	33.3297	31.1978	29.2753	31.929	34.5315	35.2764	35.7908	34.3819
YDR143C	SAN1	21.239	19.8068	21.0638	20.7032	24.1572	26.4841	24.4881	25.0431	21.5249	24.1025	17.0769	20.9014	17.075	19.6702	18.3566	18.3673	66.7424	75.7879	65.2509	64.7653	68.1366	40.6617	43.6906	43.9594	40.6915	42.2508	61.4855	51.7637	48.47	49.5186	52.8094	31.2533	37.065	38.2068	39.8039	36.5823
YDR144C	MKC7	4.90261	5.09847	4.94067	4.98058	10.7003	10.5325	11.3001	10.8443	8.63444	11.8588	2.78147	7.75824	9.26222	12.2944	9.56143	10.3727	58.1137	63.708	57.2871	56.3529	58.8654	25.4646	26.6483	25.6625	24.1289	25.4761	65.524	43.8317	37.5903	44.6988	47.9112	25.1289	28.9077	25.8833	31.4422	27.8405
YDR145W	TAF12	43.2554	44.5974	46.4129	44.7552	60.6885	63.899	59.8548	61.4808	36.6969	36.0002	35.0628	35.92	33.5945	33.8592	33.9657	33.8065	107.302	106.767	100.059	96.0026	102.533	78.0607	77.1161	78.0908	86.4575	79.9313	100.626	88.8871	76.357	77.0244	85.7236	67.3781	71.8433	73.5138	79.7955	73.1327
YDR146C	SWI5	20.9777	19.3701	17.9344	19.4274	4.80058	4.78406	5.14658	4.91041	16.2414	15.7556	11.7157	14.5709	5.57118	7.21759	5.13446	5.97441	41.0556	46.1947	48.8791	53.5626	47.423	9.26882	9.82386	10.2874	9.88274	9.8157	45.5984	49.5224	44.1615	51.0971	47.5949	12.3672	15.7863	17.8914	20.86	16.7262
YDR147W	EKI1	8.17241	8.78965	8.43941	8.46716	13.7997	15.9856	15.9268	15.2374	9.59095	10.1025	3.28031	7.65792	10.3349	11.0578	11.6432	11.012	34.6932	34.1409	31.4114	32.9831	33.3072	19.3925	19.3448	19.6426	18.8256	19.3014	30.0835	24.0035	28.0728	24.3904	26.6376	17.5351	21.0142	22.9001	25.5568	21.7516
YDR148C	KGD2	430.927	441.468	429.249	433.881	138.584	141.867	137.562	139.338	207.289	174.448	388.837	256.858	88.9232	75.4685	94.1466	86.1794	98.6901	92.3002	100.211	96.2829	96.871	140.203	133.779	141.059	150.702	141.436	90.4553	141.545	175.022	151.021	139.511	157.694	187.743	196.295	162.829	176.14
YDR150W	NUM1	10.3103	10.7002	10.5561	10.5222	9.18093	8.27983	8.63421	8.69832	9.10187	9.55589	9.99402	9.55059	5.25619	5.74919	5.22396	5.40978	15.8769	16.9963	14.5178	15.0312	15.6055	10.4775	9.39335	10.3228	10.9533	10.2867	13.787	13.9946	13.6679	13.0298	13.6198	10.0391	10.1788	11.5969	11.0145	10.7073
YDR151C	CTH1	63.3469	60.4598	62.9674	62.258	115.824	117.673	149.763	127.753	48.1475	46.1898	59.9573	51.4315	65.9146	64.7571	77.2958	69.3225	89.549	90.0819	85.6195	80.6155	86.4665	90.1297	92.7556	91.0336	89.4384	90.8393	67.6875	91.8272	73.1441	87.803	80.1154	91.9448	123.964	127.434	129.349	118.173
YDR152W	GIR2	66.8356	72.5718	72.3206	70.576	113.55	110.985	109.316	111.284	62.5763	78.1516	38.3742	59.7007	57.5837	65.2682	59.231	60.6943	262.337	256.937	236.914	229.033	246.305	193.745	201.387	198.308	199.224	198.166	262.182	179.351	169.319	160.046	192.725	186.73	181.133	181.911	187.017	184.198
YDR153C	ENT5	72.3207	76.943	76.6854	75.3164	61.2657	64.302	62.9373	62.835	56.6211	61.9122	43.6277	54.0537	36.5886	37.4286	36.4359	36.8177	106.806	108.271	95.3438	89.6882	100.027	80.2279	76.2741	82.7259	92.0241	82.813	95.0519	98.1554	89.9249	82.6774	91.4524	68.0233	83.0164	88.053	92.0709	82.7909
YDR155C	CPR1	4379.01	4314.79	4502.23	4398.68	6810.14	6609.11	7024.34	6814.53	2493.25	2208.19	3382.69	2694.71	3639.33	3563.66	3521.56	3574.85	3283.83	2998.64	3304.76	3452.17	3259.85	7583.9	7181.89	7590.51	6578.68	7233.74	2944.37	4027.98	4771.17	4374.8	4029.58	7261.18	7433.1	7265.34	6454.75	7103.59
YDR156W	RPA14	59.5857	61.5965	64.1057	61.7626	110.522	110.877	104.932	108.777	69.0643	79.9891	33.7226	60.9253	65.6023	65.4399	48.8377	59.96	166.29	181.332	169.842	165.001	170.616	125.93	139.691	139.206	124.07	132.224	198.551	106.692	107.537	100.162	128.236	142.118	157.205	144.609	144.429	147.09
YDR158W	HOM2	205.012	216.027	235.668	218.902	262.141	270.296	259.011	263.816	165.715	162.239	120.15	149.368	140.816	149.462	148.711	146.33	362.62	360.287	352.897	348.293	356.024	403.722	435.032	422.846	372.05	408.413	264.283	292.972	323.944	290.829	293.007	312.324	313.65	302.403	313.159	310.384
YDR159W	SAC3	8.86512	9.52396	10.3619	9.58366	11.7198	11.8942	11.1235	11.5792	8.11766	8.34658	7.43324	7.96583	6.23567	6.90701	6.56842	6.57037	23.607	23.3407	20.3284	20.5418	21.9545	12.9082	14.6227	12.9844	14.087	13.6506	20.3895	19.8428	21.8751	18.6361	20.1859	12.9442	15.7265	16.9305	18.6201	16.0553
YDR160W	SSY1	13.0242	12.2907	12.2636	12.5262	25.0991	23.858	23.5966	24.1846	9.23783	8.423	8.96099	8.87394	11.0739	11.8285	10.9376	11.28	20.3515	19.6371	18.9764	17.8078	19.1932	17.9671	19.5875	19.4085	18.19	18.7883	15.6097	17.8129	17.4529	16.5887	16.8661	18.4682	23.1014	25.2818	26.7559	23.4018
YDR161W	ACL4	13.5998	15.4323	13.8323	14.2881	33.4746	33.0579	30.3258	32.2861	17.2938	27.596	4.57271	16.4875	14.2761	18.1463	13.6484	15.3569	154.39	167.133	152.777	148.196	155.624	89.8418	85.5322	94.0781	102.121	92.8933	161.582	59.7117	49.4416	56.3651	81.7751	66.9438	54.9788	51.8631	56.981	57.6917
YDR162C	NBP2	36.2089	34.2045	36.2309	35.5481	71.0009	70.8835	67.7974	69.8939	36.8315	34.256	31.6553	34.2476	36.6903	44.6228	43.3176	41.5436	72.8247	70.668	67.3057	64.8599	68.9146	94.2556	96.5046	101.362	111.527	100.912	57.1845	71.6689	70.9489	60.3584	65.0402	81.103	89.5359	88.258	97.9226	89.2049
YDR163W	CWC15	65.2641	64.9461	65.5948	65.2683	117.519	108.795	118.556	114.957	56.5781	56.9634	54.8092	56.1169	59.2835	63.6558	65.8671	62.9355	92.6201	81.2991	73.2364	67.4351	78.6477	148.889	160.996	175.318	184.94	167.536	77.8018	112.787	88.8929	72.7195	88.0503	128.653	144.115	146.701	150.905	142.594
YDR164C	SEC1	22.7794	23.8595	25.4559	24.0316	36.6105	39.2682	35.9497	37.2761	17.1258	18.7728	16.047	17.3152	19.7282	20.6102	20.0622	20.1335	34.4239	32.883	29.531	30.2764	31.7786	46.4302	45.3069	45.6601	45.9025	45.8249	34.1287	31.1718	33.464	32.6224	32.8467	42.9173	43.4645	43.2902	49.3306	44.7507
YDR165W	TRM82	10.9159	13.9262	12.9317	12.5913	50.169	50.3019	47.897	49.456	16.0233	22.8658	2.96071	13.9499	22.0463	26.3988	23.8632	24.1028	101.766	97.732	79.0405	83.5837	90.5306	49.8303	50.3515	62.9959	49.3179	53.1239	93.8259	33.5191	45.9529	37.3402	52.6595	38.0648	35.2942	37.0484	45.9006	39.077
YDR166C	SEC5	17.5728	18.4629	18.6933	18.243	25.4331	26.6589	24.5534	25.5485	14.4682	13.5838	14.8171	14.2897	12.7782	13.1573	13.602	13.1792	29.4029	26.2108	23.1355	25.1973	25.9866	19.2987	20.3638	21.1976	19.9979	20.2145	23.8778	24.0807	23.2547	23.7564	23.7424	14.8863	16.016	18.5198	20.325	17.4368
YDR167W	TAF10	76.945	78.6664	78.5197	78.0437	87.7555	87.3956	90.3536	88.5016	68.2566	71.8452	59.3145	66.4721	50.7499	57.8351	50.3074	52.9641	119.64	121.752	119.093	112.865	118.338	135.487	147.589	141.218	148.046	143.085	116.831	112.983	109.895	99.9389	109.912	110.016	107.187	106.846	109.726	108.444
YDR168W	CDC37	96.4811	98.3063	105.267	100.018	179.551	171.183	173.523	174.752	61.8508	64.8229	82.7738	69.8158	84.0285	99.0073	98.7216	93.9191	135.298	123.986	110.629	113.464	120.844	137.598	162.554	152.593	153.242	151.497	123.946	160.266	150.381	150.398	146.248	156.135	159.98	173.921	194.158	171.048
YDR169C	STB3	76.7202	80.162	83.0748	79.9857	89.5377	92.7225	83.2941	88.5181	51.2665	49.1887	48.2051	49.5534	48.4617	49.3003	48.5076	48.7565	83.3412	78.0836	72.2022	72.752	76.5948	112.008	115.628	114.264	122.452	116.088	66.5712	80.5779	77.0381	74.8601	74.7618	89.5668	103.609	106.798	110.064	102.509
YDR169C-A	YDR169C-A	3.48303	6.72106	5.8624	5.3555	4.17248	7.89776	5.66771	5.91265	3.45963	5.15223	2.49362	3.70183	4.76779	4.75012	4.20162	4.57318	10.0101	13.7897	15.5734	10.6594	12.5082	15.9046	11.8408	13.6447	11.3819	13.193	8.4291	7.12731	11.7861	9.56165	9.22604	9.23766	15.6441	14.5225	17.8136	14.3045
YDR170C	SEC7	24.1421	25.2082	25.6194	24.9899	19.207	18.5463	17.9357	18.563	16.5965	17.7837	13.7145	16.0316	11.374	11.5933	11.6247	11.5307	27.9469	28.1073	25.2489	25.3488	26.663	22.5968	22.8833	20.9851	22.0301	22.1238	22.7007	25.0107	24.7147	23.5094	23.9839	19.3366	20.952	21.8638	23.0347	21.2968
YDR170W-A	YDR170W-A	4.03093	4.77387	3.41466	4.07315	10.4641	11.5123	11.6472	11.2079	2.75919	3.10492	2.54819	2.8041	6.18473	6.33462	6.44557	6.32164	7.49462	7.38192	6.1296	5.7581	6.69106	11.0087	11.2445	12.0351	11.8447	11.5333	5.20587	4.40739	4.1354	3.29968	4.26208	7.6199	8.05667	8.12373	11.4555	8.81395
YDR171W	HSP42	1245.51	1128.94	1282.42	1218.96	930.189	952.259	1281.99	1054.81	649.712	532.101	1252.49	811.434	548.761	449.125	656.397	551.428	179.003	142.685	169.579	210.022	175.322	330.876	345.675	319.998	397.729	348.57	124.912	568.785	120.308	602.96	354.241	571.928	588.248	661.596	575.016	599.197
YDR172W	SUP35	89.4375	95.9615	92.7195	92.7062	83.6125	84.7879	84.4369	84.2791	86.0095	100.512	56.5872	81.0362	52.4879	61.062	56.6068	56.7189	247.883	260.122	239.583	231.706	244.823	129.484	132.637	128.076	129.761	129.989	228.594	180.664	179.067	165.589	188.478	113.451	118.844	114.66	121.101	117.014
YDR173C	ARG82	11.1849	11.146	11.5106	11.2805	28.1936	30.4069	31.5212	30.0406	13.5719	13.6802	14.5473	13.9331	15.1284	17.2992	18.916	17.1145	18.6469	15.8645	16.5292	16.5038	16.8861	28.1781	28.2465	30.0576	27.2739	28.439	14.7563	23.1602	22.4633	23.4109	20.9477	31.3843	36.7587	38.2385	40.8939	36.8188
YDR174W	HMO1	276.008	294.787	302.515	291.103	291.673	288.982	272.919	284.525	241.918	238.694	238.585	239.732	150.422	175.306	134.837	153.522	379.734	359.003	356.952	356.095	362.946	328.238	311.841	325.346	333.329	324.688	327.277	283.273	315.69	285.569	302.952	328.218	306.198	301.215	308.846	311.119
YDR175C	RSM24	59.0967	57.7518	56.8243	57.8909	27.9841	27.4699	32.214	29.2227	37.1182	36.0392	42.5661	38.5745	19.7217	19.6009	17.7873	19.0366	63.267	54.6889	55.2277	51.5464	56.1825	36.7289	35.775	38.2486	39.4062	37.5397	53.5796	65.9709	78.3249	64.6829	65.6396	41.997	48.51	54.8314	52.4813	49.4549
YDR176W	NGG1	35.3294	36.0066	39.1026	36.8129	46.68	50.0184	45.4076	47.3687	25.9006	26.0988	21.2239	24.4078	20.2988	23.1647	22.8543	22.1059	56.4924	54.6861	54.067	53.6012	54.7117	52.5858	52.0338	55.8904	54.6085	53.7796	44.788	46.9225	48.2666	44.5718	46.1372	44.2042	46.592	53.3382	52.7046	49.2097
YDR177W	UBC1	131.617	124.923	128.416	128.319	195.81	192.071	211.001	199.627	139.218	128.931	154.287	140.812	123.414	144.589	143.889	137.297	211.789	203.977	209.78	214.495	210.01	276.49	280.632	290.319	305.732	288.293	226.558	235.509	209.594	232.283	225.986	296.63	312.094	297.47	307.055	303.312
YDR178W	SDH4	734.122	713.695	705.656	717.824	319.586	335.147	334.685	329.806	396.455	292.508	829.21	506.058	181.091	175.271	171.163	175.842	167.992	148.73	155.603	152.468	156.198	273.857	267.217	258.751	290.773	272.649	134.085	224.754	239.084	269.288	216.803	302.14	384.313	367.782	385.201	359.859
YDR179C	CSN9	17.86	18.4202	14.6439	16.9747	32.1884	27.3871	29.5137	29.6964	16.814	17.4126	8.85927	14.362	9.84705	15.063	11.5418	12.1506	32.1638	24.701	21.1274	25.011	25.7508	11.423	12.9625	19.0473	13.7482	14.2952	30.9793	19.1708	20.9171	19.4605	22.6319	10.8858	13.2558	13.9626	19.4124	14.3791
YDR179W-A	NVJ3	3.97668	3.66175	4.16471	3.93438	8.63145	8.53526	9.47772	8.88148	4.00521	5.33418	1.73986	3.69308	4.21553	4.98798	4.43227	4.54526	15.9258	13.9525	11.9223	12.7028	13.6258	7.96738	7.87473	8.68443	8.01545	8.1355	12.5032	6.35739	10.701	7.35557	9.22929	6.04468	5.92418	7.2227	8.53455	6.93153
YDR180W	SCC2	1.77354	1.94599	2.15898	1.9595	2.47291	2.63991	2.5322	2.54834	2.30336	2.87491	1.06624	2.0815	1.90438	2.31902	1.82809	2.01716	7.99785	7.22546	6.11562	6.68892	7.00696	2.15518	2.37271	2.59666	2.3006	2.35629	6.69517	4.25872	5.23171	4.45486	5.16012	1.83853	2.35105	2.59387	3.1699	2.48834
YDR181C	SAS4	18.3805	18.9746	20.0169	19.124	17.5369	18.0357	19.0966	18.2231	15.2429	14.3608	14.1584	14.5874	9.03826	10.6912	10.9252	10.2182	31.9212	29.0386	27.5941	29.0187	29.3931	20.6212	18.4674	20.1649	20.578	19.9579	26.5982	33.2749	31.0057	28.1559	29.7587	21.1914	26.3339	27.5023	28.214	25.8104
YDR182W	CDC1	46.8246	47.9794	44.7322	46.5121	44.7559	44.4558	44.4959	44.5692	38.8931	37.1968	37.7138	37.9346	30.1673	33.881	32.704	32.2508	79.5444	74.8332	72.5021	70.6393	74.3798	50.1535	50.5367	54.567	56.8291	53.0216	62.9614	78.0325	74.8797	75.2272	72.7752	45.5254	58.6668	63.1023	67.4045	58.6748
YDR182W-A	YDR182W-A	9.09517	9.89083	7.67704	8.88768	10.8244	12.3621	11.669	11.6185	5.44534	6.98253	7.7264	6.71809	6.50375	8.62329	7.08002	7.40235	6.51704	4.15679	7.54713	6.49129	6.17806	9.29807	8.61447	10.385	7.78665	9.02105	6.11725	9.24495	7.14091	5.71693	7.05501	11.8576	11.7394	8.22478	9.51413	10.334
YDR183W	PLP1	17.7614	17.1016	19.0309	17.9646	37.9736	35.096	40.3304	37.8	14.9649	16.6772	15.9205	15.8542	20.586	23.8504	21.4238	21.9534	27.3737	25.3168	26.5931	23.8573	25.7852	41.984	41.9988	44.379	45.6106	43.4931	23.5532	31.4483	31.257	29.0557	28.8285	43.3704	43.633	45.0779	48.603	45.1711
YDR184C	ATC1	9.48735	12.9877	14.2837	12.2529	25.5622	29.4612	25.194	26.7391	15.7116	27.1917	2.33681	15.08	16.4818	20.125	13.3408	16.6492	106.64	113.859	88.4096	85.4897	98.5996	55.7985	62.632	57.7087	63.7701	59.9773	120.202	37.3195	64.5226	34.1716	64.0539	47.8003	46.4099	46.0164	51.7496	47.9941
YDR185C	UPS3	36.3929	30.2005	35.4139	34.0024	22.924	26.3426	24.9976	24.7547	29.6005	30.7083	27.4513	29.2534	17.1499	19.1228	12.6165	16.2964	46.6017	39.4622	39.4683	36.3624	40.4736	24.8445	27.7653	29.265	27.8442	27.4297	38.0651	37.2329	27.6098	40.5801	35.872	28.5921	26.9992	28.6438	26.2905	27.6314
YDR186C	YDR186C	43.3601	46.1881	49.4552	46.3345	79.2151	80.5651	70.6766	76.8189	31.9658	33.6227	25.9029	30.4971	34.576	38.6318	37.5234	36.9104	65.2702	65.9679	58.2483	61.543	62.7574	95.6139	94.3649	97.5241	99.9827	96.8714	62.0765	58.3928	63.4783	59.4819	60.8574	72.4777	91.5354	100.334	95.9424	90.0724
YDR188W	CCT6	76.6708	79.605	84.9459	80.4072	196.005	191.794	181.735	189.845	65.3749	70.706	51.2913	62.4574	86.0724	100.35	94.7697	93.7307	183.714	187.234	181.236	178.553	182.684	228.075	232.598	228.511	206.975	224.04	163.23	138.13	157.063	133.695	148.03	175.043	180.604	176.868	168.847	175.34
YDR189W	SLY1	47.0809	51.9822	50.6813	49.9148	101.236	107.06	95.0399	101.112	38.7822	42.7832	29.1502	36.9052	49.5275	56.3605	50.6585	52.1822	104.037	103.435	90.9354	92.5496	97.7392	124.052	128.466	132.575	133.38	129.618	88.0966	89.0817	90.3817	84.4892	88.0123	106.875	98.9867	104.923	121.404	108.047
YDR190C	RVB1	57.2802	63.2253	64.269	61.5915	66.2396	68.5759	61.0723	65.2959	61.4593	75.0432	34.4952	56.9992	39.1616	45.0216	38.451	40.8781	165.253	164.945	156.55	152.985	159.933	99.5206	108.031	100.502	102.902	102.739	147.34	111.492	118.156	102.627	119.904	90.1027	92.5518	89.5641	92.1427	91.0903
YDR191W	HST4	4.2802	3.86521	3.7736	3.973	13.8296	12.6535	17.5384	14.6738	4.43833	4.09419	2.91843	3.81698	5.03751	5.30331	4.80892	5.04991	9.15261	10.3389	11.4665	11.2732	10.5578	18.2687	17.8037	18.8127	18.4757	18.3402	10.3328	17.0577	19.6094	14.1153	15.2788	17.5538	24.6628	23.0549	23.8887	22.2901
YDR192C	NUP42	15.8088	16.9202	16.1404	16.2898	23.0222	24.0797	20.9404	22.6808	14.6673	13.5351	11.4891	13.2305	13.9709	13.6542	11.9267	13.1839	31.2186	31.3668	28.6046	30.7641	30.4885	26.1687	27.7411	25.2801	28.4603	26.9125	30.4622	26.4672	26.2531	26.406	27.3971	26.4679	30.8182	30.5015	30.7406	29.632
YDR194C	MSS116	30.9219	33.8248	34.7899	33.1789	21.5319	21.62	26.4104	23.1874	30.1014	32.6601	24.2098	28.9904	14.8806	18.2092	14.0707	15.7202	115.36	108.634	106.047	100.86	107.725	29.967	37.6014	34.7115	32.9869	33.8167	122.985	95.3167	116.768	92.9206	106.998	41.2898	51.2784	59.071	58.1293	52.4421
YDR194W-A	YDR194W-A	0	0	0	0	0.501753	0.245092	0.237064	0.32797	0	0	0	0	0	0	0.237769	0.0792563	0.218862	0.414563	0	0	0.158356	0	0	0	0	0	0	0	0	0.209058	0.0522645	0	0	0	0	0
YDR195W	REF2	16.2961	14.2478	15.1741	15.2393	21.6611	23.7213	25.4202	23.6009	12.6277	12.9413	9.48817	11.6857	11.3037	12.7209	11.285	11.7699	31.7061	31.1322	28.3645	29.1267	30.0824	32.4832	29.5518	33.8307	36.6169	33.1206	37.8191	24.0617	31.2296	25.0004	29.5277	28.2671	31.4613	33.8364	36.994	32.6397
YDR196C	CAB5	110.918	108.763	111.577	110.419	81.8305	77.9539	80.2837	80.0227	80.4059	65.2434	107.344	84.3311	44.5839	52.2513	46.1526	47.6626	78.9193	72.2068	76.1236	74.5503	75.45	84.9902	83.1507	91.7379	94.9316	88.7026	71.8944	99.4353	97.5678	98.5616	91.8648	106.953	104.759	113.762	105.898	107.843
YDR197W	CBS2	40.2218	38.6668	38.8305	39.2397	20.8862	20.4576	22.8462	21.3967	32.0361	30.9689	28.6002	30.5351	14.4368	14.8398	13.2651	14.1806	39.7231	35.4847	33.7046	35.7412	36.1634	22.5572	24.9973	27.3495	24.1647	24.7672	41.1972	44.4034	41.1912	45.2672	43.0147	26.6253	30.0024	29.4086	35.9443	30.4951
YDR198C	RKM2	7.75139	8.98743	8.67601	8.47161	15.6552	16.1872	13.8473	15.2299	9.53532	10.5671	5.31364	8.47202	8.81269	9.52806	7.71425	8.685	33.96	31.0602	27.3618	25.7855	29.5419	26.2838	26.1905	28.3176	28.995	27.4467	29.2701	17.2372	21.5084	16.1529	21.0421	18.8823	21.7208	21.8157	24.239	21.6644
YDR200C	VPS64	14.3834	14.9631	15.7437	15.0301	17.2351	16.8711	17.0177	17.0413	14.1149	11.9509	11.2229	12.4296	8.44077	11.2082	11.2422	10.2971	30.1311	27.3704	24.5543	25.4566	26.8781	15.4804	14.6337	17.2059	18.3625	16.4206	30.7688	40.0384	34.3125	37.8407	35.7401	21.6266	25.1863	29.1717	32.0552	27.0099
YDR201W	SPC19	27.3451	25.673	25.5977	26.2053	20.4737	22.4219	22.35	21.7485	18.8899	20.4852	18.5046	19.2932	12.3443	14.8329	12.7588	13.312	43.7146	39.4319	44.6635	42.3128	42.5307	28.1519	25.0917	21.8733	26.5654	25.4206	35.9485	41.6796	45.133	41.0163	40.9444	28.8686	31.6407	36.1993	33.7828	32.6228
YDR202C	RAV2	65.5216	65.0743	66.0238	65.5399	69.3069	74.5309	77.7731	73.8703	40.3687	39.0591	60.3091	46.579	40.5278	40.11	43.7075	41.4484	49.9512	46.1408	42.597	45.6995	46.0971	68.0652	64.9625	72.665	73.9004	69.8983	41.3908	65.8995	49.7047	62.9678	54.9907	64.2506	71.7414	80.3619	82.4638	74.7044
YDR204W	COQ4	91.5621	89.2572	103.438	94.7524	100.751	99.7343	108.298	102.928	61.2397	51.2996	97.1723	69.9039	55.521	51.6715	62.9677	56.7201	47.2053	42.2881	40.0674	43.7293	43.3225	99.7315	99.2828	103.633	108.163	102.703	38.9533	80.4684	74.7878	75.3811	67.3976	102.897	113.37	124.337	115.656	114.065
YDR205W	MSC2	13.7668	14.1933	14.1233	14.0278	17.178	16.9385	17.1592	17.0919	12.8804	13.2918	12.8809	13.0177	12.5038	11.5124	11.6851	11.9004	27.7498	26.4997	23.2749	24.3802	25.4762	18.0237	18.9889	21.0001	19.1144	19.2818	20.5445	18.7563	24.7201	22.0889	21.5275	13.3372	20.0345	21.4399	23.8181	19.6574
YDR206W	EBS1	14.509	15.4436	14.9354	14.9627	25.6015	25.7088	26.1511	25.8205	11.6604	14.1506	8.03293	11.2813	13.0799	14.4804	13.7548	13.7717	48.4806	49.9251	43.1302	44.8515	46.5969	36.2733	36.5091	40.3145	36.2891	37.3465	41.0562	22.4365	27.7706	23.9639	28.8068	26.9587	29.4133	28.4173	32.8128	29.4005
YDR207C	UME6	12.5494	12.8291	15.0062	13.4616	7.29498	7.71471	8.10756	7.70575	13.0217	12.9345	8.60868	11.5216	7.64916	7.39903	7.09111	7.37977	29.8409	30.3516	28.8655	31.0607	30.0297	8.74973	7.50023	8.38197	8.26971	8.22541	32.3238	23.4705	18.3981	22.2896	24.1205	8.37951	9.86676	11.3437	10.8226	10.1031
YDR208W	MSS4	43.1604	45.2471	47.8968	45.4348	39.726	42.6209	38.5967	40.3145	30.5079	30.8452	24.8394	28.7308	22.5026	23.4865	20.0686	22.0192	52.5799	53.505	47.4901	51.861	51.359	39.357	44.2318	40.3926	41.4149	41.3491	45.2622	42.8563	44.4171	42.7977	43.8333	36.4313	43.4947	48.4031	46.6089	43.7345
YDR210C-C	YDR210C-C	3.73492	4.79635	2.48168	3.67098	1.35e-09	8.27e-08	0	2.80167e-08	1.86956	0.000660535	2.53838	1.46953	0	0	0	0	1.74605	4.57462	1.97042	0.162872	2.11349	0.0446598	0	9.78898e-07	0.0391767	0.0209594	1.59142	1.67791	0.392311	1.6784	1.33501	4.19877	0.0386187	0.653816	8.43532e-05	1.22282
YDR210C-D	YDR210C-D	5.90346	5.90908	6.91468	6.24241	116.127	120.819	109.722	115.556	5.89904	8.284	5.13788	6.44031	78.2685	70.6375	97.1762	82.0274	19.1576	16.8759	13.8889	16.4732	16.5989	134.854	154.148	147.337	140.716	144.264	17.683	12.8635	15.2243	11.613	14.346	81.9131	104.985	90.0981	126.055	100.763
YDR210W	YDR210W	143.814	143.312	153.105	146.744	754.29	762.672	811.267	776.076	110.715	113.379	82.3284	102.141	359.345	428.744	404.704	397.598	213.881	227.446	234.107	216.666	223.025	674.157	814.069	727.117	680.261	723.901	178.155	222.584	176.717	186.176	190.908	647.654	558.871	582.54	588.681	594.437
YDR210W-A	YDR210W-A	2.1849	1.58165	2.61338	2.12664	18.4376	20.6	15.1137	18.0504	0.01792	1.02346	1.50735	0.849577	10.331	8.72469	8.39651	9.15073	2.03275	0.937867	1.76653	1.99446	1.6829	14.6179	14.6025	16.7093	15.2604	15.2975	0.868061	2.13322	2.90393	1.25575	1.79024	12.2655	10.2755	10.8826	13.0253	11.6122
YDR210W-B	YDR210W-B	1.21298	1.72154	1.88589	1.6068	89.1987	89.2625	91.2292	89.8968	1.66559	1.51194	1.34663	1.50805	34.0448	36.235	41.4306	37.2368	8.04829	7.81318	6.74952	8.76759	7.84464	85.8568	96.896	88.488	79.2446	87.6214	5.06869	6.8378	9.87903	6.81972	7.15131	60.7602	63.5871	70.4891	84.8954	69.933
YDR211W	GCD6	15.0921	17.1191	17.2435	16.4849	67.5582	64.3033	71.3663	67.7426	18.4332	25.7886	9.66391	17.9619	36.7129	40.8441	49.0014	42.1861	92.3284	92.7243	84.1268	81.8531	87.7582	98.8968	102.217	107.693	102.621	102.857	89.3872	58.4875	65.3029	56.6568	67.4586	89.2822	109.576	101.285	123.668	105.953
YDR212W	TCP1	47.8874	49.9241	51.1902	49.6672	74.5629	73.4222	71.4373	73.1408	50.0223	58.2278	38.1509	48.8003	39.3212	47.0634	44.9359	43.7735	147.547	146.215	134.129	133.758	140.412	88.3771	87.4378	84.9645	83.9447	86.181	123.669	114.339	117.939	104.019	114.992	76.0165	78.5735	82.641	80.833	79.516
YDR213W	UPC2	7.93072	8.48341	9.84602	8.75338	5.83138	5.45743	4.92069	5.40317	5.23074	5.64379	1.98181	4.28545	3.19918	3.41125	3.08368	3.23137	18.9038	17.7194	16.1338	16.5294	17.3216	8.06295	7.0907	7.57557	7.71926	7.61212	13.1812	8.14645	8.78409	7.88638	9.49953	5.36008	6.92398	8.87484	7.49876	7.16441
YDR214W	AHA1	145.451	160.881	200.863	169.065	316.825	342.271	416.303	358.466	104.991	94.1017	179.43	126.174	201.965	191.693	254.338	215.999	151.478	145.654	142.547	145.156	146.209	336.353	338.942	332.881	340.987	337.291	172.907	300.491	265.837	327.174	266.602	437.382	620.027	645.94	609.695	578.261
YDR216W	ADR1	83.7139	92.5245	95.0521	90.4302	43.8434	46.9701	41.8043	44.2059	35.0393	30.1636	40.5333	35.2454	17.7964	18.8299	16.0322	17.5528	11.3109	9.80078	8.27015	9.26133	9.66079	13.0918	13.0617	11.8008	14.6889	13.1608	13.1248	11.6034	7.40361	12.6134	11.1863	35.8181	25.9856	28.5891	30.1693	30.1405
YDR217C	RAD9	2.59493	2.8595	3.57266	3.00903	7.50932	7.44663	7.12988	7.36194	2.51246	2.80642	1.52359	2.28082	3.01751	3.79911	3.20044	3.33902	14.9181	14.7615	12.3101	13.2708	13.8151	9.91846	10.3568	9.85909	10.7107	10.2113	15.6739	10.0528	12.3921	9.55557	11.9186	8.07046	10.4191	11.3598	11.946	10.4488
YDR218C	SPR28	1.01642	0.882161	1.2496	1.04939	7.36191	7.03053	8.03526	7.4759	3.88303	3.99652	4.38195	4.08717	5.93166	6.37578	7.60443	6.63729	0.649462	0.492077	0.402986	0.61987	0.541099	1.98641	2.10328	2.25384	2.15081	2.12358	1.16166	1.39884	2.12075	1.24074	1.4805	2.67535	2.88847	2.7351	2.26016	2.63977
YDR219C	MFB1	35.8145	36.4249	36.801	36.3468	32.7527	34.0741	34.9242	33.917	28.1997	27.5583	25.9224	27.2268	16.1471	19.1583	16.4003	17.2352	43.9696	36.9061	34.6991	34.9784	37.6383	25.6768	25.4354	27.5017	30.4986	27.2781	33.3186	36.7825	33.9749	35.1767	34.8132	25.8328	30.2506	33.2666	36.1043	31.3636
YDR221W	GTB1	19.9194	20.2624	20.6416	20.2745	31.1654	32.1689	30.4251	31.2531	13.4174	15.5246	14.7422	14.5614	16.1936	16.4702	17.7315	16.7984	35.0985	32.2435	31.629	30.6115	32.3956	40.9382	40.831	43.6893	45.0669	42.6313	29.2653	27.874	33.0527	25.6945	28.9716	34.5519	36.6161	36.2876	39.5387	36.7486
YDR222W	YDR222W	9.18443	9.6921	12.3416	10.406	46.4419	45.404	55.0995	48.9818	8.42444	9.29348	10.6703	9.46274	19.2047	18.078	28.8796	22.0541	45.0809	44.0904	41.6795	48.3894	44.81	17.3262	20.7303	14.9661	14.8305	16.9633	25.9285	11.8665	19.9486	13.8568	17.9001	10.7642	18.0933	20.2422	18.4509	16.8877
YDR223W	CRF1	7.457	8.15798	8.93765	8.18421	24.6623	24.3848	26.5854	25.2108	5.33772	5.67414	7.38113	6.131	11.1097	12.2574	11.3267	11.5646	9.20406	9.01254	7.86869	7.62653	8.42796	35.6433	36.4172	35.1157	34.7754	35.4879	8.75298	7.29277	10.8738	8.07153	8.74777	24.5802	28.513	27.4761	32.0331	28.1506
YDR224C	HTB1	2273.64	2178.7	2110.93	2187.76	1302.04	1175.93	1130.12	1202.7	1921.4	2004.67	1570.86	1832.31	1013.47	1163.04	920.777	1032.43	2498.89	2660.62	2784.86	2799.35	2685.93	834.828	936.857	758.637	854.852	846.293	1899.72	1648.93	1529.01	1601.14	1669.7	768.088	838.452	928.097	799.158	833.449
YDR225W	HTA1	2240.4	2158.79	1981.8	2127	886.287	795.919	732.864	805.023	1932.61	1951.96	1480.29	1788.29	645.795	691.828	536.132	624.585	1944.88	1870.73	2011.04	1935.77	1940.61	550.099	553.202	474.181	523.849	525.333	1154.82	919.194	1023.94	1023.87	1030.46	487.859	462.385	511.6	421.426	470.817
YDR226W	ADK1	423.892	431.524	463.454	439.623	921.279	896.098	911.57	909.649	236.35	257.227	211.079	234.885	379.945	426.153	393.511	399.87	721.564	742.473	828.952	802.88	773.967	1034.71	1051.85	947.65	936.078	992.572	774.786	924.49	1261.02	970.95	982.812	966.368	957.159	894.36	905.282	930.792
YDR227W	SIR4	5.9427	6.15141	6.23292	6.10901	13.7938	13.7417	12.8378	13.4578	5.94691	6.49162	4.36979	5.60277	5.3256	6.24647	5.46197	5.67801	14.867	15.9825	15.4567	15.583	15.4723	16.8438	15.7265	16.7897	17.4899	16.7125	16.1137	11.4597	15.0332	12.233	13.7099	12.9098	14.1637	15.2638	14.9938	14.3328
YDR228C	PCF11	9.81493	9.15294	9.60616	9.52468	17.4502	19.6408	22.6976	19.9295	14.6627	15.8976	15.1235	15.2279	12.622	14.8366	14.3555	13.938	41.2494	39.2752	33.6721	34.5113	37.177	25.0952	27.7668	26.7015	30.3725	27.484	42.0041	36.4027	33.6271	34.658	36.673	23.379	28.5481	29.6142	33.3818	28.7308
YDR229W	IVY1	48.1328	48.2739	45.426	47.2776	35.9763	37.9578	36.4674	36.8005	40.1213	35.7769	32.1058	36.0013	19.693	21.2723	18.6379	19.8677	53.1859	48.1976	44.3505	43.7134	47.3618	47.2754	47.3242	52.3329	50.8419	49.4436	36.5652	52.0963	40.0329	48.0465	44.1852	37.2195	45.1218	47.6661	48.1307	44.5345
YDR231C	COX20	110.263	105.553	106.799	107.538	122.777	117.206	124.211	121.398	78.6714	62.197	119.283	86.7171	51.7328	55.7091	57.6633	55.0351	42.2082	36.3025	43.1705	41.5419	40.8058	79.2964	88.0053	87.3634	79.6753	83.5851	37.0333	76.7021	55.4153	73.9558	60.7766	100.776	98.0249	101.032	91.6506	97.8709
YDR232W	HEM1	68.267	67.5775	72.9409	69.5951	110.701	104.64	89.9377	101.76	57.3721	57.6164	56.2643	57.0843	51.7408	56.3975	48.649	52.2624	93.7381	108.016	99.381	95.202	99.0843	111.483	121.195	98.5512	89.5787	105.202	82.7851	57.9813	68.7792	64.9494	68.6238	83.9471	105.176	99.0109	90.668	94.7005
YDR233C	RTN1	800.547	821.487	825.425	815.82	919.258	929.983	873.893	907.711	611.81	623.498	510.085	581.798	614.233	610.466	580.242	601.647	951.593	1008.4	939.075	970.324	967.348	1107.15	1108.14	1127.76	1145.67	1122.18	896.737	826.821	884.741	878.511	871.702	924.677	1011.26	984.689	1031.55	988.044
YDR234W	LYS4	103.792	104.534	91.5315	99.9525	37.477	35.7932	33.8281	35.6994	55.1468	64.7416	10.0137	43.3007	53.5849	54.3425	65.2285	57.7186	73.6466	78.3451	71.1353	68.4676	72.8987	63.4134	69.395	59.9646	57.3042	62.5193	66.6222	37.7662	39.0773	36.7159	45.0454	52.4297	49.0037	43.6806	47.3536	48.1169
YDR235W	PRP42	23.3225	24.4743	23.7585	23.8518	42.7873	45.0628	41.9792	43.2764	17.8026	18.6196	11.91	16.1107	17.861	21.8852	20.0833	19.9432	37.8699	29.9076	23.6146	27.8514	29.8109	29.3161	35.5119	36.788	29.2638	32.7199	22.8684	21.3951	25.4988	22.6521	23.1036	22.8298	24.1686	26.3599	33.6315	26.7475
YDR236C	FMN1	45.5562	43.5058	41.5432	43.5351	142.61	143.208	150.788	145.535	35.2126	35.5056	38.1956	36.3046	77.0006	78.6417	86.8949	80.8457	58.3652	54.8276	53.1047	53.9902	55.0719	143.124	145.336	141.627	142.061	143.037	39.4817	43.1459	57.1836	48.9802	47.1979	95.919	97.3421	94.2143	106.964	98.6098
YDR237W	MRPL7	60.2202	59.0336	63.184	60.8126	39.8847	40.5765	42.1789	40.88	44.245	39.7539	47.0846	43.6945	27.7828	29.1262	25.4105	27.4398	67.8503	62.1039	59.5854	62.7712	63.0777	41.9027	43.8711	41.7812	45.772	43.3317	61.5778	68.0669	80.5007	67.1292	69.3187	44.2699	46.5133	48.6088	50.2874	47.4198
YDR238C	SEC26	56.0092	58.7911	57.9393	57.5799	122.152	124.325	117.794	121.424	41.4027	46.1401	33.9571	40.5	58.3916	67.0487	62.5113	62.6505	100.438	102.466	97.3559	96.6418	99.2254	125.078	132.598	126.21	121.337	126.306	85.5137	94.9133	95.3331	92.6102	92.0926	106.107	105.134	106.719	114.856	108.204
YDR239C	YDR239C	7.68314	7.51471	8.03922	7.74569	11.7531	12.8095	12.4963	12.353	7.85175	9.87862	7.1089	8.27976	7.25231	7.12725	7.16898	7.18285	20.7028	20.5084	20.3883	18.7051	20.0761	19.9754	19.4215	20.8988	20.8963	20.298	20.3344	13.5049	18.0927	14.8857	16.7044	15.8621	16.3198	15.5737	16.7505	16.1265
YDR240C	SNU56	6.74493	6.40616	6.88767	6.67959	9.38065	10.5011	11.3168	10.3995	6.98177	7.48682	4.51869	6.32909	5.65951	6.34251	6.25678	6.08627	27.3565	27.4358	24.064	22.8715	25.432	17.1392	16.2687	18.5494	15.667	16.9061	21.414	18.602	22.9747	17.2561	20.0617	12.7529	17.4425	20.9524	20.2591	17.8517
YDR242W	AMD2	15.5534	14.9539	15.5374	15.3482	34.8723	35.9234	37.4205	36.0721	12.0635	11.0338	9.43969	10.8457	16.5669	16.2758	18.6884	17.177	15.5677	16.0324	15.5438	15.5173	15.6653	35.5923	37.5468	33.4583	38.0242	36.1554	15.8387	11.804	12.8244	11.3911	12.9645	22.8352	24.6479	24.5223	26.2164	24.5555
YDR243C	PRP28	8.05753	8.47918	8.57926	8.37199	9.11944	10.2587	11.1727	10.1836	6.51088	7.13837	4.45523	6.03483	6.34954	6.15018	5.59185	6.03052	23.2237	23.4264	21.571	20.9048	22.2815	13.5096	13.076	13.1403	15.7414	13.8668	22.5337	13.4879	16.4883	12.8476	16.3394	11.5841	12.903	13.3339	12.9428	12.691
YDR244W	PEX5	23.3265	23.7712	23.456	23.5179	12.8573	13.6139	15.6085	14.0266	15.9283	14.9448	14.5062	15.1264	7.53902	8.2138	7.26872	7.67385	35.3933	32.5093	31.1028	30.9912	32.4992	17.1211	17.0973	18.402	17.5915	17.553	32.1026	36.9141	36.1805	34.3973	34.8986	18.1071	20.6814	21.8476	23.5701	21.0515
YDR245W	MNN10	43.529	43.653	42.8975	43.3598	41.946	43.3204	44.5215	43.2626	36.3804	44.6572	18.2845	33.1074	25.1633	30.6786	25.2258	27.0226	135.184	145.057	135.579	129.49	136.327	60.6659	59.2717	62.1413	67.7889	62.4669	120.479	97.7448	95.3806	84.6051	99.5524	60.3464	58.426	59.8768	63.1754	60.4562
YDR246W	TRS23	184.514	185.516	178.065	182.698	113.234	116.207	109.332	112.924	117.798	111.499	122.053	117.117	76.1942	70.6195	69.4293	72.081	136.049	130.611	118.422	119.61	126.173	107.68	111.285	112.554	120.479	112.999	103.703	113.205	92.6595	104.11	103.419	105.585	110.319	110.948	106.93	108.445
YDR246W-A	YDR246W-A	10.1437	10.4019	11.2263	10.5906	4.52566	6.86064	4.12903	5.17178	7.80356	5.32557	9.69961	7.60958	4.12124	4.63791	2.36645	3.70853	7.76013	7.09164	7.84804	6.77752	7.36933	3.86657	2.67688	2.92719	2.60856	3.0198	5.04419	4.66502	4.48834	5.3318	4.88234	4.56665	4.47133	4.48111	5.92229	4.86034
YDR247W	VHS1	103.745	105.549	110.448	106.581	68.8538	63.2077	55.4705	62.5107	67.8758	57.2757	78.0451	67.7322	35.735	35.1769	35.7778	35.5632	49.6168	50.2116	45.3078	46.7086	47.9612	25.6525	36.1852	21.8029	24.493	27.0334	31.4177	23.4429	23.9577	24.2195	25.7595	27.3371	26.9971	28.4051	22.2556	26.2487
YDR248C	YDR248C	50.2671	47.3285	47.6064	48.4007	55.7514	56.6003	65.2165	59.1894	40.5307	32.2687	49.0576	40.619	33.2473	32.5028	37.2716	34.3406	39.9919	36.8765	37.2169	37.8412	37.9816	89.8234	88.1009	90.0496	103.98	92.9885	49.2678	67.9094	83.9641	65.5422	66.6709	116.39	111.015	111.587	123.71	115.675
YDR249C	YDR249C	4.15925	4.01689	4.71051	4.29555	8.96406	8.53565	10.2576	9.25244	4.86339	5.12899	2.22427	4.07222	6.28123	6.18241	5.37702	5.94689	16.5642	13.7502	11.4275	12.0299	13.4429	6.75812	7.55645	7.39324	5.72516	6.85824	12.0568	8.1891	9.15326	9.06151	9.61517	6.66994	8.48335	9.1987	10.542	8.7235
YDR251W	PAM1	72.8363	78.2173	80.1203	77.058	50.2651	52.0356	51.6939	51.3315	48.8958	44.6032	46.8187	46.7726	30.4831	29.565	28.8473	29.6318	57.7028	49.7553	47.4672	50.9949	51.48	42.9967	45.824	42.1166	43.4518	43.5973	39.7786	69.4659	49.4446	70.9508	57.41	45.2819	46.9499	48.8064	56.2155	49.3134
YDR252W	BTT1	19.8533	19.4876	18.2957	19.2122	21.4006	22.658	24.8048	22.9545	20.3869	17.1359	17.9435	18.4888	17.1325	17.9898	13.5383	16.2202	26.303	28.9615	26.9636	30.5229	28.1878	31.4946	30.1564	32.263	33.6279	31.8855	26.6138	31.3336	30.2769	28.4191	29.1608	34.9083	38.087	39.4904	43.7409	39.0566
YDR253C	MET32	22.0064	20.3155	21.1943	21.1721	34.506	33.1704	39.7319	35.8028	26.2287	24.8542	20.8391	23.974	19.9703	22.5962	20.4675	21.0113	34.6835	30.8911	30.0611	33.7883	32.356	32.6943	28.9611	38.7811	31.6401	33.0192	30.2748	30.4827	35.8168	38.4596	33.7585	28.7307	36.0568	41.4304	50.4417	39.1649
YDR254W	CHL4	19.7466	20.2363	20.27	20.0843	16.1383	15.8256	16.7734	16.2458	16.0345	15.2033	19.7951	17.011	13.163	11.3157	13.9977	12.8255	22.1069	17.5314	18.3105	20.543	19.6229	12.7989	12.8152	14.3554	13.447	13.3541	18.3434	23.4879	22.3858	27.4668	22.921	13.4701	16.6561	19.0323	23.2046	18.0908
YDR255C	RMD5	64.549	63.6728	62.361	63.5276	21.6981	22.546	24.5256	22.9232	40.4341	36.747	50.3201	42.5004	19.2356	18.6498	17.0661	18.3172	28.6331	23.3952	21.2959	22.64	23.9911	17.223	15.4682	15.8071	18.868	16.8416	21.3303	34.4654	25.4268	34.2643	28.8717	17.0676	22.7179	24.3057	25.4076	22.3747
YDR256C	CTA1	11.8407	12.7025	11.8368	12.1267	11.0525	13.5562	11.4986	12.0358	7.94477	9.40646	7.99719	8.44947	6.69201	6.08428	5.86195	6.21275	19.4133	20.9412	17.7816	16.8888	18.7562	11.0706	11.3556	11.0573	10.526	11.0024	14.9715	12.1156	12.1871	11.5407	12.7037	11.2033	11.8344	10.951	10.9197	11.2271
YDR257C	RKM4	11.5189	12.3334	11.759	11.8704	13.7653	14.2987	14.0693	14.0444	12.0694	14.3423	7.62897	11.3469	9.82993	10.6785	9.30533	9.93792	39.4205	40.0155	38.5308	34.4485	38.1038	22.4874	24.8025	24.655	24.0919	24.0092	34.7241	29.332	31.9493	27.2138	30.8048	23.2232	23.6189	24.8477	25.3731	24.2657
YDR258C	HSP78	112.75	106.466	130.282	116.499	147.99	144.7	211.052	167.914	79.1125	61.4964	168.518	103.042	83.3863	78.3508	101.577	87.7714	42.5372	36.8894	39.7842	57.3416	44.1381	103.413	106.365	104.54	109.33	105.912	30.0208	242.007	92.1809	257.998	155.552	135.04	162.002	175.091	165.966	159.525
YDR259C	YAP6	7.13751	7.92458	8.10077	7.72095	7.59309	6.95101	7.48776	7.34395	8.57428	6.96755	7.19033	7.57739	4.07095	5.58734	4.3213	4.65986	8.59694	8.856	7.51224	7.8594	8.20614	5.09836	5.32411	5.04577	4.96828	5.10913	9.01635	13.9282	10.8928	12.9765	11.7035	5.1818	6.58464	8.07883	8.3415	7.04669
YDR260C	SWM1	29.3452	29.6907	31.9086	30.3148	77.6969	77.6695	75.339	76.9018	23.4506	27.0425	18.3472	22.9468	37.7851	36.7891	37.1396	37.2379	77.3526	75.7588	70.0983	66.087	72.3242	74.4713	67.7832	75.2777	78.776	74.077	64.1568	56.1032	61.732	54.5503	59.1356	80.3787	81.8561	82.4956	88.4815	83.303
YDR261C	EXG2	14.3146	14.8	17.7996	15.6381	42.9642	45.5343	49.2149	45.9045	22.2418	23.5074	14.1286	19.9593	35.9859	36.9774	46.9768	39.98	47.2775	45.7797	46.3732	46.3788	46.4523	61.1508	67.6089	61.2178	62.018	62.9989	41.1983	47.8159	54.1935	48.1866	47.8486	50.9465	63.6424	60.8878	70.8095	61.5716
YDR261C-C	YDR261C-C	0	0	0	0	0	0	0	0	0	0	0	0	2.43e-10	0	0	8.1e-11	0	0	0	0	0	2.68413e-06	0	8.22833e-08	2.53227e-06	1.32308e-06	0	0	0	0	0	4.23009e-09	0	0	0	1.0575e-09
YDR261C-D	YDR261C-D	7.70758	23.2183	19.8596	16.9285	40.1408	60.2488	34.0605	44.8167	4.26911	6.93837	0.559349	3.92228	22.1853	17.3011	20.0002	19.8289	40.5143	48.103	23.5551	24.4986	34.1677	52.9373	68.2509	61.776	64.4949	61.8648	42.3718	20.1778	31.4287	25.2407	29.8047	29.3518	39.8834	45.5658	69.4389	46.06
YDR261W-A	YDR261W-A	1.73245	2.36325	1.54672	1.88081	0	0	0	0	1.85534	1.11008	1.97861	1.64801	0	0	0	0	1.5942	0.766972	0.387956	1.14724	0.974092	2.16104e-09	0	0	0	5.4e-10	2.61067e-09	0.000486407	0	4.23198e-06	0.00012266	0	0	0	0	0
YDR261W-B	YDR261W-B	1.82602	1.60116	1.96302	1.79673	77.2146	74.3633	79.1258	76.9012	1.02535	1.58208	0.883107	1.16351	25.7251	28.9391	34.7033	29.7892	5.78487	6.07311	5.67873	6.67113	6.05196	56.288	57.4414	58.3222	50.4645	55.629	4.49565	6.99053	9.07466	6.1147	6.66889	39.5809	46.466	54.1278	67.5569	51.9329
YDR262W	YDR262W	124.289	119.963	118.054	120.769	170.605	174.234	176.497	173.779	94.042	87.8941	124.088	102.008	77.2801	77.0476	82.724	79.0172	88.6089	80.6453	82.4661	78.542	82.5656	150.029	147.904	151.905	156.256	151.524	73.8905	80.0471	69.6922	76.9914	75.1553	142.932	166.166	166.321	168.733	161.038
YDR263C	DIN7	5.73285	6.11209	6.59359	6.14618	9.95028	10.5627	12.2908	10.9346	4.61255	4.3803	4.05771	4.35019	3.71567	4.55138	5.08501	4.45069	5.24802	6.2062	5.76179	7.14415	6.09004	6.08899	6.26676	6.61294	6.35638	6.33127	5.92572	7.26252	7.46844	7.30262	6.98982	6.05982	6.69645	9.0118	7.87026	7.40958
YDR264C	AKR1	32.8792	35.1325	34.5682	34.1933	47.0005	47.5731	44.7923	46.4553	26.7185	29.3545	23.4313	26.5014	29.3032	30.1304	31.7403	30.3913	44.4747	49.8704	40.1151	41.2701	43.9326	55.5716	48.8647	57.1122	55.9768	54.3813	39.6647	47.1619	48.0816	46.5574	45.3664	47.0305	53.4286	58.4996	60.4369	54.8489
YDR265W	PEX10	27.8603	25.5962	26.3913	26.6159	22.1385	24.553	25.6216	24.1044	18.4397	18.272	16.6733	17.795	12.421	12.8961	11.6699	12.329	30.5888	26.9843	25.5968	23.7899	26.74	28.0689	22.6572	27.205	27.4506	26.3454	22.8656	28.9926	30.8226	24.3868	26.7669	24.0948	27.147	31.2254	30.7431	28.3026
YDR266C	HEL2	16.959	17.7188	20.0808	18.2529	25.4022	28.3406	26.337	26.6933	14.9007	17.76	10.9028	14.5212	15.8341	16.489	17.4406	16.5879	55.9915	57.1093	47.7411	49.0961	52.4845	33.8651	34.8609	34.1185	34.9951	34.4599	56.0748	41.9241	44.0594	42.8457	46.226	29.3587	31.9344	32.7067	38.7338	33.1834
YDR267C	CIA1	29.8795	29.9377	32.9672	30.9281	34.1392	34.3843	31.4241	33.3159	24.9133	29.5933	19.6733	24.7266	18.2468	19.6828	17.9661	18.6319	76.1405	71.0603	64.5476	61.3755	68.281	56.1669	52.0293	60.1243	52.3306	55.1628	60.2129	46.4536	48.7348	42.3403	49.4354	38.1307	42.5779	42.2599	43.7584	41.6817
YDR268W	MSW1	22.3158	21.5464	22.5864	22.1495	20.0796	20.3431	20.6606	20.3611	17.095	15.7282	17.3337	16.719	12.8791	14.384	12.1936	13.1522	33.5097	32.4279	31.2199	29.3058	31.6158	36.2674	35.4559	37.6819	36.896	36.5753	32.4305	37.3958	39.2796	34.441	35.8867	33.574	33.7766	34.944	38.3356	35.1576
YDR270W	CCC2	7.05654	7.25275	7.87766	7.39565	4.69705	4.23323	5.25354	4.72794	6.34756	6.20924	7.13341	6.5634	3.30606	3.28196	3.23813	3.27538	11.2583	10.0724	9.08672	9.0728	9.87256	5.13107	4.18861	5.22912	5.05022	4.89975	7.03036	10.3371	10.0232	10.1924	9.39577	4.437	8.99046	11.153	9.42827	8.50218
YDR272W	GLO2	216.844	224.922	235.526	225.764	210.834	208.885	221.57	213.763	133.257	114.447	204.177	150.627	101.967	110.79	121.331	111.363	122.896	107.889	114.074	111.602	114.115	250.18	242.078	260.584	266.122	254.741	104.038	175.9	176.98	159.218	154.034	262.018	276.746	297.146	280.8	279.178
YDR273W	DON1	12.3049	10.9398	12.235	11.8266	10.1032	10.2484	11.7051	10.6856	7.05129	6.60495	6.71817	6.79147	3.12576	4.08213	3.81544	3.67444	10.857	9.77077	10.7067	9.955	10.3224	11.2693	9.8427	9.97405	10.3707	10.3642	8.71522	11.6541	9.3996	10.2416	10.0026	8.61481	10.987	14.012	12.2907	11.4761
YDR275W	BSC2	27.3896	27.1708	28.8408	27.8004	19.2253	20.9809	20.8254	20.3439	17.8329	16.8722	13.8998	16.2016	8.06497	9.97974	8.91782	8.98751	37.5255	35.1267	38.0493	38.5996	37.3253	8.87735	8.23256	8.67198	8.33152	8.52835	46.5494	35.0829	30.1322	33.8648	36.4073	14.0827	23.4835	24.1274	25.4928	21.7966
YDR276C	PMP3	2497.1	2443.07	2425.65	2455.27	1995	1877.52	2046.74	1973.09	1216.33	1137.98	1929.63	1427.98	990.043	950.63	938.587	959.753	1366.65	1212.29	1382.89	1381.97	1335.95	1207.95	1410.49	1145.23	1271.89	1258.89	1168.42	1474.3	1453.81	1470.94	1391.87	1294.04	1447.4	1485.68	1338.01	1391.28
YDR277C	MTH1	169.446	176.396	170.728	172.19	70.2551	61.6975	48.025	59.9925	109.248	118.053	64.4476	97.2495	24.3437	25.2979	17.4071	22.3496	70.5966	47.8056	45.579	46.7701	52.6878	17.1949	21.2518	15.7101	19.8886	18.5114	45.925	64.1806	40.4372	61.1265	52.9173	40.1814	39.8987	43.184	36.1774	39.8604
YDR279W	RNH202	17.7014	17.2	16.5656	17.1557	15.3048	17.6812	15.2656	16.0839	11.2594	13.7444	6.94954	10.6511	6.5183	8.24842	7.0415	7.26941	36.9998	35.6107	34.8852	32.4273	34.9808	26.3526	25.6765	24.9621	25.8119	25.7008	32.1987	23.0309	24.6374	22.4538	25.5802	20.9057	22.4403	22.5654	25.1479	22.7648
YDR280W	RRP45	19.2783	21.3912	23.1429	21.2708	33.2982	36.7745	36.8349	35.6359	21.2081	26.9721	8.98177	19.054	20.5123	22.8951	18.8505	20.7526	123.94	117.401	107.612	94.8251	110.945	71.1384	72.0776	69.6632	71.962	71.2103	103.174	70.4973	82.2611	63.1858	79.7796	65.9495	69.7419	69.2068	76.6587	70.3892
YDR281C	PHM6	2.70934	2.04642	2.95796	2.57124	28.8654	27.5571	24.8672	27.0966	2.34986	2.58486	1.17956	2.03809	10.7753	10.3281	11.6132	10.9055	8.9679	9.03696	12.924	11.6251	10.6385	14.4981	16.0979	19.4848	14.9682	16.2623	80.1109	28.025	45.6151	23.1629	44.2285	37.6173	59.0538	49.5182	53.5403	49.9324
YDR282C	MRX10	15.6581	15.3425	16.0563	15.6856	17.9237	17.9237	17.8165	17.888	11.9177	11.202	14.0478	12.3892	9.66134	9.36232	10.9558	9.99315	16.8914	15.718	14.842	14.1678	15.4048	19.0802	19.1098	19.8667	21.7211	19.9444	13.9596	19.8618	18.0526	18.3209	17.5487	19.3026	23.1254	23.4604	25.2494	22.7844
YDR283C	GCN2	5.55391	5.33513	5.72866	5.53923	11.3518	10.6125	11.0857	11.0167	5.93656	5.31854	4.70119	5.31876	5.12499	6.26636	6.64667	6.01267	13.1244	12.6002	11.0658	11.6483	12.1097	11.0795	10.9731	11.0592	11.6746	11.1966	11.6934	11.5966	11.9541	11.4222	11.6666	10.3003	12.2512	13.1995	13.9136	12.4162
YDR284C	DPP1	84.9112	86.9184	89.8473	87.2256	103.229	110.165	105.898	106.431	71.0943	68.6454	76.9728	72.2375	71.4689	67.4326	69.8726	69.5914	108.65	93.2113	98.6253	112.692	103.295	147.44	136.116	150.555	141.759	143.968	62.8013	120.044	141.359	130.382	113.647	106.337	154.182	179.561	183.833	155.978
YDR285W	ZIP1	2.59804	2.53793	2.79118	2.64238	5.1139	4.6245	6.0496	5.26267	2.28072	2.36943	2.46355	2.37123	3.10551	2.53687	3.10365	2.91534	7.90038	6.14873	6.70744	7.70517	7.11543	6.84772	7.14098	7.49237	8.17912	7.41505	5.9247	7.40324	8.0985	6.73168	7.03953	6.2746	11.6312	17.3063	14.5806	12.4482
YDR286C	YDR286C	27.6757	27.4931	26.7654	27.3114	20.9894	15.2183	22.4599	19.5559	26.3455	22.8558	33.3575	27.5196	15.3023	18.089	16.2885	16.5599	23.415	21.5114	24.7106	27.0287	24.1664	18.1898	22.5806	21.4431	17.5219	19.9338	22.8237	30.2944	31.9716	34.7985	29.972	26.5259	30.9729	36.3365	32.9346	31.6925
YDR287W	INM2	61.4697	60.5871	62.0549	61.3706	63.5694	67.2748	70.8178	67.2207	38.5667	31.6395	54.5946	41.6003	33.1093	34.0356	35.8407	34.3285	42.9568	37.4901	35.1128	37.3189	38.2197	77.6818	65.4837	80.8159	76.2714	75.0632	29.0327	45.9667	52.3184	45.3204	43.1596	65.5802	70.9604	71.8313	73.8324	70.5511
YDR288W	NSE3	19.669	19.4214	19.3529	19.4811	27.624	27.7264	28.9637	28.1047	18.9222	17.48	17.5042	17.9688	17.0318	16.9145	18.963	17.6364	36.7054	35.2908	30.292	31.2372	33.3813	30.8318	31.548	32.4076	33.4932	32.0701	35.7184	36.0565	30.1821	34.0166	33.9934	33.2381	34.1148	36.0345	41.4859	36.2183
YDR289C	RTT103	25.036	25.9331	24.9905	25.3199	33.5522	36.1284	34.3132	34.6646	21.7652	21.4476	16.7056	19.9728	17.5186	21.7454	22.4885	20.5842	42.5672	39.7482	36.9937	35.5651	38.7186	45.1092	45.1259	47.1546	47.9863	46.344	37.0525	44.7345	45.2032	40.4746	41.8662	42.5124	49.3991	51.3039	53.057	49.0681
YDR291W	HRQ1	7.52804	8.06557	8.1946	7.9294	9.74656	10.251	9.70779	9.90178	6.21488	7.07438	4.58795	5.95907	5.23652	5.634	5.52812	5.46621	16.2286	15.7068	14.4744	13.55	14.99	10.5371	10.5875	11.3185	11.3865	10.9574	13.5966	13.2312	14.534	12.9668	13.5822	9.54855	11.5066	12.1755	13.1702	11.6002
YDR292C	SRP101	51.002	55.7509	53.5248	53.4259	54.2818	56.6929	54	54.9916	38.8823	44.2879	31.8009	38.3237	31.735	34.0991	33.6472	33.1604	130.978	124.971	113.446	114.355	120.938	78.1711	79.1434	81.3101	79.8843	79.6272	106.432	84.4385	92.2829	84.882	92.0088	63.3655	67.5066	69.6172	76.808	69.3243
YDR293C	SSD1	97.9981	99.818	101.64	99.8187	59.7487	63.5865	62.2573	61.8642	68.6756	65.3648	82.8067	72.2824	40.5185	39.8705	39.477	39.9553	73.7144	69.8273	62.1837	64.5459	67.5678	84.9876	93.6459	85.3318	91.2487	88.8035	69.3625	98.8588	74.8841	96.7591	84.9661	67.3172	95.3507	99.6339	99.1529	90.3637
YDR294C	DPL1	76.3435	78.5975	89.4552	81.4654	88.3219	93.2037	86.1426	89.2227	56.5743	58.6116	59.19	58.1253	59.0507	55.8139	62.9188	59.2611	91.9251	92.5259	83.0829	82.8443	87.5945	93.1863	90.6389	87.8853	90.0165	90.4317	73.2645	83.4192	90.3043	84.0289	82.7542	76.5631	87.0853	88.2612	87.4431	84.8382
YDR295C	HDA2	14.8704	14.5894	16.5428	15.3342	41.6804	44.6592	38.7905	41.71	17.6753	19.0667	13.2884	16.6768	22.8237	25.8761	24.1271	24.2756	34.3941	30.7361	29.7979	29.1958	31.031	42.2652	44.4545	46.4127	47.5827	45.1788	27.4795	30.6879	31.7378	28.7055	29.6527	34.2637	35.5094	38.9283	41.7122	37.6034
YDR296W	MHR1	121.467	112.763	117.676	117.302	44.5035	43.1903	45.3547	44.3495	80.4357	76.5018	103.375	86.7708	36.5138	37.8444	33.854	36.0707	120.319	101.003	105.884	101.375	107.145	57.3446	47.9026	52.1544	49.3322	51.6835	101.316	118.77	135.012	110.984	116.52	59.6911	68.8483	69.9764	67.3517	66.4669
YDR297W	SUR2	257.224	274.404	302.458	278.029	327.647	368.498	301.53	332.558	126.223	137.957	56.3303	106.837	123.321	127.747	121.652	124.24	249.165	259.017	224.443	233.049	241.418	137.916	149.021	119.4	132.605	134.736	157.482	126.001	143.673	123.935	137.773	74.2313	102.001	108.403	97.938	95.6433
YDR298C	ATP5	639.896	658.725	658.046	652.222	327.07	321.688	334.62	327.793	342.259	327.148	539.901	403.103	190.653	186.575	192.226	189.818	382.494	329.302	341.541	328.825	345.541	426.906	362.616	418.088	430.184	409.449	340.265	380.102	476.539	394.094	397.75	560.596	540.785	577.221	520.827	549.857
YDR299W	BFR2	3.08915	4.50987	5.34302	4.31401	9.92905	11.4959	9.66374	10.3629	5.91838	11.114	0.767469	5.93328	6.32453	7.79379	5.0916	6.40331	81.7864	89.2777	82.5769	74.9835	82.1561	41.9184	39.9435	41.5984	46.1863	42.4117	102.342	35.281	60.1454	32.276	57.5111	29.6871	30.8433	29.3883	28.6027	29.6303
YDR300C	PRO1	23.8741	25.6729	22.9493	24.1654	83.7049	82.2217	74.4183	80.115	18.7749	27.7617	9.65544	18.7307	38.9171	39.865	44.1952	40.9924	74.634	76.7463	70.4336	65.8259	71.9099	92.8765	90.8889	89.684	84.9079	89.5893	68.8562	38.6134	39.7154	36.2172	45.8505	71.618	68.4808	63.8212	78.4167	70.5842
YDR301W	CFT1	7.72071	7.98346	8.94204	8.2154	10.3011	10.7945	10.6656	10.5871	6.22947	7.12834	5.05058	6.13613	5.90332	6.05165	6.04366	5.99954	17.4933	16.3589	15.2269	14.1559	15.8087	11.2329	10.7589	11.3336	11.0521	11.0944	13.232	13.5377	13.2163	12.9234	13.2273	9.82124	12.555	13.4558	14.6791	12.6278
YDR302W	GPI11	16.6535	16.9225	14.7805	16.1188	31.3523	28.6799	34.2922	31.4415	14.5652	19.0135	9.47577	14.3515	13.6724	20.492	18.976	17.7135	42.4876	37.0539	37.0467	39.0541	38.9106	28.1689	27.9834	29.4157	32.6952	29.5658	42.333	40.4408	43.9674	40.5562	41.8244	31.9048	32.5538	33.3138	40.4445	34.5542
YDR303C	RSC3	6.91825	7.99574	7.72457	7.54619	14.0744	14.7765	15.2854	14.7121	8.52385	10.6626	6.54943	8.57863	11.1716	12.2944	12.9465	12.1375	32.4993	28.2511	24.3486	28.3793	28.3696	15.5464	15.8265	17.2717	14.0387	15.6708	23.74	19.6263	22.652	21.3987	21.8543	11.6652	14.7994	16.1777	19.3401	15.4956
YDR304C	CPR5	303.686	294.302	297.009	298.332	254.402	259.563	273.883	262.616	227.102	218.416	305.044	250.187	216.538	221.494	232.495	223.509	241.89	233.7	244.689	246.314	241.648	401.905	362.114	386.816	392.87	385.926	242.406	313.437	372.562	328.616	314.255	363.388	357.351	377.374	377.504	368.904
YDR305C	HNT2	33.8038	30.065	33.216	32.3616	52.6919	49.9746	59.5424	54.0696	25.4912	24.0895	22.9379	24.1729	30.6819	31.8749	34.9442	32.5003	47.1006	44.9754	46.4518	41.2331	44.9402	53.1433	46.9605	51.2088	54.8337	51.5366	42.6186	56.765	53.5762	49.6037	50.6409	54.2335	61.5895	67.6143	68.0664	62.8759
YDR306C	YDR306C	41.1081	40.7586	41.5927	41.1531	54.921	57.0924	54.2331	55.4155	23.3566	22.2124	25.57	23.713	22.5528	25.0784	21.2505	22.9606	32.4237	26.7434	25.7082	27.8978	28.1933	40.1152	38.998	46.1803	43.2641	42.1394	23.6621	28.1792	24.4832	28.8992	26.3059	38.8778	36.6109	40.5516	45.3719	40.3531
YDR307W	PMT7	14.9841	15.4155	14.2108	14.8701	16.1141	15.2168	15.892	15.741	14.3321	13.8578	15.1216	14.4372	10.2913	9.44567	10.4463	10.0611	23.7186	21.9334	18.7695	20.8433	21.3162	13.2355	13.5338	14.7843	13.4552	13.7522	20.5789	24.5557	23.0049	25.8557	23.4988	13.0865	16.6799	18.047	19.472	16.8213
YDR308C	SRB7	43.5874	45.6243	44.0691	44.4269	32.9942	34.2307	34.9877	34.0709	45.8987	47.99	41.4327	45.1071	27.5138	40.0153	29.1713	32.2335	106.713	100.926	100.223	93.8168	100.42	59.3118	64.5776	70.0226	70.4024	66.0786	121.97	117.861	126.23	106.192	118.063	90.3489	89.4399	96.2091	105.792	95.4475
YDR309C	GIC2	33.674	38.8713	43.1986	38.5813	42.4698	56.0392	54.2385	50.9158	28.4809	34.4084	8.35063	23.7466	46.1063	51.4493	44.1714	47.2423	76.6507	82.1192	77.2027	90.4927	81.6163	91.2449	81.7538	85.3243	105.273	90.899	93.8725	78.4657	78.576	72.451	80.8413	83.1494	89.1725	87.5233	93.5086	88.3384
YDR310C	SUM1	19.9021	20.2092	20.9341	20.3485	34.9748	34.4853	35.0092	34.8231	22.1799	21.7354	19.493	21.1361	21.1	23.7338	24.6389	23.1576	33.9641	35.2475	33.7966	36.6046	34.9032	39.0285	39.9893	37.9887	39.2085	39.0538	38.9537	33.7243	34.4182	35.4436	35.635	41.0047	43.5123	45.1816	46.6275	44.0815
YDR311W	TFB1	13.8705	14.5848	16.0732	14.8428	15.3426	16.3561	15.4974	15.732	11.492	11.7922	10.5638	11.2827	8.12823	9.57706	8.80962	8.8383	27.9158	27.4892	26.1013	24.893	26.5998	18.7238	19.5343	17.9944	20.4586	19.1778	26.1032	23.3607	24.5655	23.567	24.3991	18.1583	22.7679	22.4145	24.7331	22.0185
YDR312W	SSF2	5.27524	6.14666	4.77687	5.39959	8.16636	8.30418	7.582	8.01751	7.71396	10.3705	2.28066	6.78837	3.94522	5.83357	4.30973	4.69617	53.4282	50.5645	44.8594	42.7143	47.8916	21.4858	20.2613	22.2378	23.1599	21.7862	67.7575	23.946	31.0805	21.2207	36.0012	20.4105	16.2487	19.01	20.925	19.1486
YDR313C	PIB1	37.537	33.4819	34.5791	35.1993	33.2671	29.3755	39.7407	34.1278	22.8726	20.5351	40.3593	27.9223	20.1051	17.5278	20.1203	19.2511	25.5068	25.4888	28.3172	28.0074	26.83	27.8861	28.1292	27.2481	28.2737	27.8843	22.7076	23.8317	23.5499	25.0357	23.7812	34.8879	37.9715	39.7063	37.3995	37.4913
YDR314C	RAD34	7.83348	6.77319	7.27979	7.29549	4.86338	5.06026	5.27749	5.06704	5.21527	4.07459	5.63347	4.97444	2.54018	2.89982	3.26959	2.9032	7.26961	6.89312	5.85655	7.26442	6.82092	4.24833	4.219	5.16229	4.68152	4.57779	8.67076	7.93602	9.1788	8.87146	8.66426	5.17622	7.2133	7.31966	7.47754	6.79668
YDR315C	IPK1	10.0352	8.92099	10.7115	9.88923	15.3779	15.1487	17.6364	16.0543	9.09102	9.29124	10.3104	9.56422	10.5608	12.0353	12.0683	11.5548	15.0281	13.3632	12.0835	12.5268	13.2504	16.954	19.143	19.1858	17.7373	18.255	15.8808	17.4317	21.0329	18.6335	18.2447	18.6824	24.7105	26.4267	28.6	24.6049
YDR316W	OMS1	20.3825	18.9788	19.0567	19.4727	13.3064	11.701	14.695	13.2341	18.7184	18.4617	18.2454	18.4752	8.46028	10.0949	8.46807	9.00775	41.7308	34.2147	34.2221	33.0882	35.8139	18.4223	18.8057	20.8636	19.9683	19.515	41.7934	44.0212	47.0263	40.7475	43.3971	20.4482	23.9076	25.8297	28.4088	24.6486
YDR316W-A	YDR316W-A	1.37367	16.3033	7.58721	8.42139	0.832818	0.473618	0.0662693	0.457568	1.69388	0.489573	2.07774	1.4204	1.37234	3.70114	0.485495	1.85299	16.4512	4.1588	7.25537	8.99951	9.21622	1.99949	0.289806	0.95834	1.20617	1.11345	31.6413	7.2463	28.0878	16.2419	20.8043	2.58021	2.13354	2.33794	2.5005	2.38805
YDR316W-B	YDR316W-B	1.07233	0.285473	0.327277	0.561693	9.42698	6.03791	4.04949	6.50479	11.8706	2.54486	13.2256	9.21369	5.05794	1.29895	6.45095	4.26928	3.26054e-05	0.000567436	0.00106451	0.0217653	0.00585746	6.49261	3.3269	1.01088	9.7997	5.15752	0.00781359	3.17856e-05	0.000987201	0.00394986	0.00319561	1.22987	0.120006	0.00638019	0.0152354	0.342873
YDR317W	HIM1	9.44909	8.61889	9.25328	9.10709	15.7911	17.0804	17.9444	16.9386	8.77419	7.67575	9.67807	8.70934	9.12842	11.7962	10.619	10.5145	11.1035	8.87983	8.57803	10.0601	9.65536	15.161	13.3376	15.7898	15.1671	14.8639	8.26255	6.76516	10.3058	9.36494	8.67461	12.0821	14.5481	16.2588	16.2002	14.7723
YDR318W	MCM21	14.1965	13.351	13.3188	13.6221	15.0611	15.5385	18.6012	16.4003	12.0022	12.3195	8.64102	10.9876	8.71095	10.098	9.71008	9.50634	30.831	25.9024	24.7547	25.3242	26.7031	17.8263	17.578	17.937	20.721	18.5156	22.3467	24.3669	26.1085	24.3497	24.293	17.966	20.0647	21.2856	22.5388	20.4638
YDR319C	YFT2	48.6418	42.123	44.139	44.9679	43.8082	45.3505	44.3389	44.4992	39.5893	37.1614	41.7136	39.4881	40.4222	36.913	35.6666	37.6673	31.5182	25.0099	22.3337	27.9342	26.699	27.6385	31.9007	31.7589	29.531	30.2073	24.2961	22.4496	26.5872	29.0067	25.5849	25.0577	23.3694	29.0257	37.6566	28.7773
YDR320C	SWA2	25.0605	24.3113	26.0641	25.1453	81.7275	86.6243	80.0086	82.7868	15.7682	17.8723	14.8534	16.1646	43.7917	44.282	47.0225	45.0321	36.2976	40.5527	36.5046	37.7623	37.7793	91.2776	90.9991	88.9325	95.2994	91.6272	40.2604	46.4298	40.5346	40.5926	41.9543	76.8717	72.8552	77.636	82.8005	77.5409
YDR320C-A	DAD4	352.825	331.99	318.455	334.423	345.129	331.829	325.352	334.103	215.507	203.395	273.817	230.906	247.121	238.227	196.517	227.288	173.497	179.111	192.252	184.72	182.395	268.321	315.415	285.663	338.395	301.949	178.396	181.998	158.595	150.121	167.278	303.981	307.305	329.567	311.803	313.164
YDR321W	ASP1	25.1705	24.2354	22.0278	23.8112	76.5778	75.0287	74.1087	75.2384	25.9611	36.1783	9.6172	23.9189	42.6838	46.5263	43.2797	44.1633	151.966	153.503	139.057	140.797	146.331	96.0015	89.8039	91.1861	87.8864	91.2195	142.019	90.1951	70.5232	93.0388	98.944	94.193	76.9417	73.0038	84.5056	82.161
YDR322C-A	TIM11	625.545	627.441	592.797	615.261	315.099	293.2	289.552	299.284	399.385	332.596	663.129	465.037	190.174	193.507	194.243	192.641	176.566	175.902	188.963	149.874	172.826	234.909	266.055	284.292	299.057	271.078	214.895	307.267	263.432	241.493	256.772	336.332	390.894	418.343	373.716	379.821
YDR322W	MRPL35	80.0127	83.9991	74.7992	79.6037	31.5184	33.1602	37.7289	34.1358	49.6606	49.1622	59.4121	52.745	24.6649	27.4123	22.0481	24.7084	64.1581	59.0145	59.8595	59.8081	60.7101	37.7551	33.0062	35.5417	36.1485	35.6129	62.3455	64.6198	81.7318	72.2196	70.2292	49.4615	55.89	54.248	59.424	54.7559
YDR323C	PEP7	6.44116	6.73961	7.07306	6.75128	15.2477	15.9995	18.258	16.5017	5.83165	5.78394	4.51288	5.37616	7.41584	8.64947	9.92708	8.66413	10.6274	10.2651	10.6183	10.0875	10.3996	16.6059	14.8288	15.0528	16.2447	15.683	9.74121	11.817	11.5573	10.4651	10.8952	13.9886	16.3611	17.9241	17.9954	16.5673
YDR324C	UTP4	5.87202	8.04601	7.01182	6.97662	12.6362	13.4515	11.3514	12.4797	9.88426	16.3634	1.46944	9.23903	7.4297	10.683	6.80775	8.30682	95.3063	98.295	84.0566	79.945	89.4007	35.3048	35.1137	38.1783	40.6096	37.3016	104.568	36.9747	52.9503	34.3776	57.2176	30.1525	27.1019	28.661	29.207	28.7806
YDR325W	YCG1	3.25144	3.46006	3.32468	3.34539	5.48067	5.9478	5.75299	5.72715	3.52647	4.1534	1.89266	3.19084	2.5014	3.50075	3.02124	3.0078	13.4491	12.7483	11.8212	12.2213	12.56	6.54872	6.90104	6.88742	6.87906	6.80406	14.0083	11.828	13.8922	12.2751	13.0009	6.30309	7.57434	8.4636	8.73712	7.76954
YDR326C	YSP2	8.53877	8.70935	8.92135	8.72316	9.74381	10.5413	9.71936	10.0015	8.00346	9.5516	5.34198	7.63235	5.21414	6.35439	5.94545	5.83799	21.8948	23.1986	20.8551	21.1852	21.7834	11.1415	11.9007	10.9566	11.1045	11.2758	19.9087	15.7186	17.7602	15.1727	17.14	8.9854	11.9364	12.4372	13.5863	11.7363
YDR328C	SKP1	259.357	257.865	267.744	261.655	325.563	331.167	324.461	327.064	190.065	179.832	204.536	191.478	167.742	179.556	171.443	172.914	301.037	287.672	296.657	287.047	293.103	457.051	423.908	476.513	457.383	453.714	243.034	295.384	281.807	264.605	271.207	379.017	378.318	378.119	369.9	376.339
YDR329C	PEX3	75.6073	76.8283	75.0162	75.8173	51.4003	53.7256	53.0131	52.713	46.2991	45.9608	51.9351	48.065	28.4595	30.2763	26.4652	28.4003	72.7096	68.483	64.4706	62.9261	67.1473	68.3964	67.1973	68.0433	72.0022	68.9098	58.2423	70.6569	60.8654	68.0542	64.4547	59.7202	66.787	70.9793	72.463	67.4874
YDR330W	UBX5	83.3957	85.8381	87.1006	85.4448	51.1639	54.7671	55.1096	53.6802	57.5487	53.6574	75.4746	62.2269	35.8098	33.0281	32.3227	33.7202	53.2981	45.39	44.8241	42.8725	46.5962	74.5556	74.6596	72.4584	76.1308	74.4511	45.8651	77.2926	65.9429	72.7194	65.455	70.6719	79.5882	80.8692	76.9617	77.0228
YDR331W	GPI8	28.1568	29.3614	28.4196	28.6459	35.0163	33.759	33.8943	34.2232	18.3979	20.3106	14.2707	17.6597	17.8612	19.4747	19.4788	18.9382	55.0546	61.2028	56.8257	53.9001	56.7458	28.9314	30.5819	26.6885	28.0032	28.5512	56.3088	44.5472	50.8491	46.562	49.5668	29.9465	37.5376	37.2663	40.6056	36.339
YDR332W	IRC3	11.1489	10.5806	10.8662	10.8652	16.4035	17.2475	17.5459	17.0656	8.39016	8.21269	7.82368	8.14218	9.4602	10.9567	9.90004	10.1056	16.2679	15.9404	14.4811	14.7719	15.3653	15.8209	17.0924	17.38	17.2153	16.8772	14.5533	14.7054	14.5565	14.5215	14.5842	17.8544	21.0885	21.5828	25.1129	21.4096
YDR333C	RQC1	18.8502	20.7957	21.0581	20.2347	36.7573	40.5703	36.0458	37.7911	15.1451	16.0255	10.8036	13.9914	17.1466	18.3212	17.4766	17.6481	40.9425	42.1947	40.4405	36.7231	40.0752	39.4298	34.9438	38.1527	38.3097	37.709	34.9356	34.0322	38.5654	33.6294	35.2906	36.0241	38.0287	38.1242	42.2391	38.604
YDR334W	SWR1	17.8763	18.7366	19.5437	18.7189	10.5191	10.2939	10.7526	10.5219	12.0105	12.8862	9.46941	11.4554	6.86631	7.11827	6.55393	6.84617	24.6648	25.0298	23.2609	21.5091	23.6162	10.7465	11.8932	11.1943	11.7567	11.3977	20.1286	25.798	22.4569	22.3742	22.6894	10.1111	14.2608	14.7885	14.9944	13.5387
YDR335W	MSN5	34.6184	35.3255	37.7072	35.8837	36.028	35.7887	34.6009	35.4725	23.1968	23.4926	22.4303	23.0399	17.397	18.0613	20.2443	18.5675	31.296	29.9675	27.9812	28.3555	29.4001	30.1736	30.8715	31.0904	30.3544	30.6225	28.1509	34.3389	31.0574	32.9624	31.6274	26.587	28.6167	30.7172	31.8639	29.4462
YDR336W	MRX8	22.5505	21.4965	20.3998	21.4823	28.0109	25.0976	25.0711	26.0599	12.9806	13.6095	9.66071	12.0836	11.0476	11.4963	11.4083	11.3174	30.3123	28.1256	28.2325	24.57	27.8101	28.6445	29.3884	26.4623	29.3082	28.4508	21.2531	24.5845	25.4859	23.6072	23.7327	27.9136	27.7084	30.7687	30.3193	29.1775
YDR337W	MRPS28	79.1103	77.6843	82.8131	79.8692	31.8821	28.0962	33.0062	30.9948	56.8474	49.3702	65.9812	57.3996	19.8237	24.9396	20.4306	21.7313	87.8127	77.1738	79.1139	74.6721	79.6931	38.4934	35.2948	43.3584	40.949	39.5239	76.2346	94.1222	118.143	97.3937	96.4734	45.3794	48.7722	53.6429	56.8744	51.1672
YDR338C	YDR338C	14.2826	13.722	14.9104	14.305	15.6074	15.0937	13.8275	14.8429	10.3839	10.8701	9.68279	10.3123	7.14669	7.13225	6.86436	7.04777	16.2771	15.4565	14.6146	14.2796	15.157	13.1663	11.4586	12.5323	12.7298	12.4718	14.8949	12.4812	11.677	13.6782	13.1828	13.201	15.208	14.9592	15.9173	14.8214
YDR339C	FCF1	75.2502	78.3389	69.2747	74.2879	110.325	109.615	105.232	108.391	67.3641	87.5218	40.5013	65.1291	61.6502	71.4433	55.7452	62.9462	186.182	183.165	171.559	169.454	177.59	146.715	147	159.368	169.911	155.749	198.543	117.399	133.41	103.455	138.202	141.329	125.865	124.022	136.442	131.915
YDR341C	YDR341C	71.749	79.6245	72.5598	74.6444	80.1604	82.1955	77.3738	79.9099	65.8891	88.332	25.7741	59.9984	54.7669	60.8558	52.3905	56.0044	257.445	275.937	250.118	252.013	258.878	126.455	126.775	122.371	132.073	126.918	290.478	205.015	177.185	209.814	220.623	113.725	104.527	101.955	118.994	109.8
YDR342C	HXT7	4899.2	4855.32	4384.58	4713.03	90.3095	112.079	75.5305	92.6397	3133.6	2482.86	4114.9	3243.79	92.614	86.4465	48.8344	75.965	312.519	189.991	194.33	238.186	233.756	46.4486	36.0453	53.2807	64.3518	50.0316	161.01	568.291	185.958	645.507	390.192	181.157	57.5973	73.4441	65.9883	94.5467
YDR343C	HXT6	2989.67	3250.92	3150.3	3130.3	33.7111	38.7761	22.4348	31.6407	1036.45	811.042	2643.28	1496.92	13.6769	11.5445	9.27312	11.4982	35.7067	20.621	17.6333	17.2305	22.7979	10.4757	8.70894	12.0551	13.5794	11.2048	11.7956	15.8479	8.68485	15.6634	12.9979	29.2505	7.09113	8.56626	6.51244	12.8551
YDR345C	HXT3	512.686	518.503	453.465	494.885	1112.85	1097.84	962.806	1057.83	72.6982	259.462	11.7024	114.621	276.286	331.085	255.027	287.466	1527.29	1511.1	1352.18	1247.74	1409.58	433.724	506.079	369.924	381.008	422.684	852.231	494.101	635.137	507.496	622.241	275.018	392.791	413.511	353.645	358.741
YDR346C	SVF1	67.6824	75.6418	77.236	73.5201	116.662	117.175	105.489	113.109	43.4142	57.0541	32.8199	44.4294	43.1958	53.2623	40.0729	45.5103	212.081	215.755	188.834	173.399	197.517	141.994	146.267	140.784	152.604	145.412	200.002	130.743	131.454	116.464	144.666	143.957	129.626	135.777	136.928	136.572
YDR347W	MRP1	66.4743	67.2563	71.1469	68.2925	28.7513	28.7178	28.659	28.7094	59.4522	53.6353	73.1291	62.0722	21.5976	25.1778	23.1217	23.299	93.6225	89.3111	90.3854	84.7463	89.5163	41.9446	43.8518	41.1719	42.2981	42.3166	92.6446	90.3678	113.42	89.2804	96.4282	50.492	58.091	60.3206	57.0188	56.4806
YDR348C	PAL1	75.6138	80.0774	79.3728	78.3547	153.717	158.374	150.481	154.191	56.6486	57.652	40.6408	51.6471	77.8687	75.9086	80.0877	77.955	105.317	103.637	95.1881	96.0447	100.047	154.127	154.331	154.47	154.453	154.345	81.2964	86.9041	93.9488	82.022	86.0428	120.739	127.305	124.153	130.805	125.751
YDR349C	YPS7	23.4236	26.4977	22.97	24.2971	50.2811	50.3058	48.1564	49.5811	27.6585	31.8032	22.9692	27.477	29.8619	30.2657	30.3362	30.1546	65.7669	70.9562	62.6929	60.5108	64.9817	92.9925	91.0794	87.8132	92.6779	91.1407	65.9357	39.1883	51.2017	43.8428	50.0421	68.7645	70.9101	68.9519	74.3419	70.7421
YDR350C	ATP22	30.9296	33.0137	33.9791	32.6408	22.2804	24.2786	23.7481	23.4357	21.8999	20.6378	19.7264	20.7547	13.8303	14.7515	12.9618	13.8479	27.9644	24.8563	23.4742	23.8975	25.0481	26.3518	27.0037	28.0403	28.2529	27.4122	24.6102	28.7791	28.9388	29.0794	27.8519	28.2594	34.255	37.1723	39.6209	34.8269
YDR351W	SBE2	10.9692	11.9824	12.1875	11.713	14.5362	15.4145	16.0834	15.3447	10.8469	11.4586	7.02132	9.77561	9.85372	11.1998	9.03049	10.028	33.6475	33.0428	27.1315	26.5981	30.105	25.3596	26.7881	25.0609	25.1871	25.5989	28.1712	22.7959	24.6781	21.7565	24.3504	21.5947	26.4671	26.0085	27.3219	25.3481
YDR352W	YPQ2	25.368	23.5985	24.5251	24.4972	38.2872	40.1107	38.9246	39.1075	20.7542	24.4731	13.3738	19.5337	25.3006	25.0893	24.6109	25.0003	44.9936	46.1298	43.4464	43.7085	44.5696	36.9364	42.0637	37.7979	37.0397	38.4594	35.0429	24.4485	31.7768	25.7868	29.2638	33.1433	33.8578	31.9238	36.6379	33.8907
YDR353W	TRR1	420.807	429.073	424.16	424.68	278.655	274.044	270.056	274.252	254.783	260.792	205.836	240.47	176.814	177.309	160.955	171.693	462.169	460.706	432.559	457.422	453.214	395.576	384.925	399.888	393.709	393.524	457.808	532.562	563.752	543.56	524.42	427.842	483.337	461.21	468.464	460.213
YDR354W	TRP4	27.866	30.3175	27.5578	28.5804	23.0823	23.5825	24.5795	23.7481	28.5315	30.3192	11.4525	23.4344	17.4566	17.6141	18.5553	17.8753	67.915	69.1161	62.5123	62.8362	65.5949	50.4588	51.8373	53.7744	49.5157	51.3965	58.3971	59.6337	66.1202	61.0258	61.2942	37.0776	42.2807	42.9766	48.3127	42.6619
YDR356W	SPC110	5.06218	4.75911	5.34457	5.05529	7.88894	8.24702	8.04473	8.06023	5.61129	5.5117	3.3565	4.8265	2.56646	3.84001	3.35399	3.25349	18.7116	18.1782	16.7354	18.1855	17.9527	8.50278	7.27195	8.88653	7.9792	8.16011	15.8415	18.9935	17.4837	15.1637	16.8706	7.13638	8.07904	9.81888	9.76447	8.69969
YDR357C	CNL1	145.606	133.746	135.566	138.306	159.159	153.388	175.219	162.589	127.455	102.93	191.635	140.673	87.3466	94.8091	102.069	94.7416	103.916	83.597	89.1646	88.9065	91.396	158.136	170.287	205.874	175.813	177.528	101.165	149.076	188.148	152.503	147.723	224.639	312.984	361.805	367.652	316.77
YDR358W	GGA1	69.6077	68.6939	71.8883	70.0633	39.0439	39.8499	46.1413	41.6784	40.1351	35.6306	51.4416	42.4024	24.0436	22.5393	24.3249	23.6359	29.4148	22.7513	24.7813	27.162	26.0273	43.0145	41.4331	42.238	44.091	42.6942	22.5457	61.605	30.6691	59.1774	43.4993	43.4115	48.9335	52.7389	54.3937	49.8694
YDR359C	EAF1	13.1542	13.4661	14.5301	13.7168	34.4407	32.8047	28.4862	31.9105	13.1484	15.0251	9.81525	12.6629	19.6055	19.0203	22.2857	20.3038	23.7311	26.0067	24.4408	23.9747	24.5383	30.2647	33.5825	30.6046	30.6128	31.2661	22.5895	24.7699	25.9561	23.1563	24.118	28.5072	37.275	37.9221	38.2417	35.4865
YDR361C	BCP1	17.6247	20.2627	18.0966	18.6613	24.0481	25.2605	23.2536	24.1874	17.4959	27.1097	5.33469	16.6468	12.7822	16.3629	10.092	13.079	135.654	132.538	123.246	121.244	128.171	58.8935	54.9042	62.2187	64.9373	60.2384	144.125	56.3303	58.0905	55.1722	78.4295	57.3609	48.4925	45.9067	46.7692	49.6323
YDR362C	TFC6	15.6694	14.6072	15.7784	15.3517	39.0985	39.0928	38.1206	38.7706	14.2671	14.669	11.4002	13.4454	17.6674	21.0226	19.7881	19.4927	32.2778	29.1218	28.993	28.3661	29.6897	43.2598	44.3963	45.4192	44.446	44.3803	28.4729	23.4981	26.2506	22.1878	25.1024	40.6627	44.1678	43.5083	47.5727	43.9779
YDR363W	ESC2	34.6824	34.6572	36.8114	35.3837	48.9446	51.6675	45.1525	48.5882	21.9097	21.3391	20.3835	21.2108	21.8535	24.4794	20.8402	22.391	43.152	39.0001	34.593	32.3233	37.2671	55.0874	56.5399	55.7713	60.3655	56.941	36.8565	31.2706	32.221	27.6321	31.995	51.7763	50.4457	50.0346	54.6782	51.7337
YDR363W-A	SEM1	364.652	371.687	359.889	365.409	788.119	733.395	834.164	785.226	338.778	318.014	374.486	343.759	421.922	495.563	472.851	463.445	675.373	658.686	620.793	606.379	640.308	1164.13	1213.95	1290.55	1494.17	1290.7	582.231	789.541	838.328	684.301	723.6	1209.14	1221.91	1246.52	1338.74	1254.08
YDR364C	CDC40	13.1605	14.5103	15.3564	14.3424	25.7313	25.6468	23.6489	25.009	10.5035	12.2692	7.8501	10.2076	10.9676	12.9068	11.4677	11.7807	39.5642	41.1785	36.7192	34.3808	37.9607	32.446	31.4031	33.0837	31.2341	32.0417	33.9545	22.2253	28.1171	22.7568	26.7634	27.1512	34.7232	33.7047	35.9855	32.8912
YDR365C	ESF1	9.70458	13.0088	11.6878	11.4671	165.889	160.569	168.14	164.866	15.964	25.9764	2.04881	14.6631	52.3975	58.4791	68.0068	59.6278	156.689	162.118	145.899	140.102	151.202	179.658	183.312	182.515	198.697	186.046	198.311	77.8677	68.3251	72.3297	104.208	192.011	210.324	199.279	233.323	208.734
YDR365W-A	YDR365W-A	0.663254	4.7e-06	0.0133402	0.225533	2.6e-09	1.7e-08	1.75e-10	6.59167e-09	4.25e-08	7.46e-10	2.32e-07	9.17487e-08	1.22e-07	3.97e-07	9.61e-08	2.05033e-07	0	0	0	0	0	0.000145623	3.01622e-09	2.20117e-06	0.000122034	6.7465e-05	0	0	0	0	0	2.37697e-05	4.09388e-09	0	1.50611e-09	5.9514e-06
YDR365W-B	YDR365W-B	21.7214	18.2068	21.0234	20.3172	349.77	335.385	359.769	348.308	31.7459	40.6981	15.7132	29.3857	259.498	275.985	338.573	291.352	58.3884	61.1631	59.0087	64.406	60.7415	369.617	433.709	417.184	317.29	384.45	161.651	149.888	140.962	133.835	146.584	268.078	355.207	355.927	415.677	348.722
YDR366C	YDR366C	143.784	121.603	129.5	131.629	508.186	466.523	537.505	504.071	180.706	181.956	185.826	182.829	808.889	671.738	673.719	718.115	137.667	125.454	104.724	138.261	126.526	226.931	232.87	244.09	255.512	239.851	130.34	102.921	117.27	132.239	120.692	154.048	173.398	176.342	280.446	196.059
YDR367W	KEI1	55.6249	57.8102	57.5292	56.9881	52.126	53.2789	56.7537	54.0529	42.0568	44.3462	41.8727	42.7586	38.153	35.9789	37.155	37.0956	62.3846	62.9562	63.2934	66.9678	63.9005	42.9417	42.2928	48.5513	45.7633	44.8873	54.2177	49.7813	51.83	53.5641	52.3483	39.393	42.8652	46.6677	53.8124	45.6846
YDR368W	YPR1	172.781	174.143	187.633	178.186	199.247	207.68	218.047	208.325	94.6041	92.347	116.097	101.016	93.2061	84.6125	106.796	94.8715	97.3043	93.9163	96.7354	89.7524	94.4271	268.082	249.731	273.29	266.646	264.437	82.8952	142.307	162.43	136.554	131.047	243.984	251.29	242.514	276.139	253.482
YDR369C	XRS2	4.08772	4.19309	4.1925	4.15777	9.51579	9.55287	9.84146	9.63671	3.69435	3.99415	3.86487	3.85112	4.46899	5.30884	5.82137	5.19973	8.29453	7.59927	6.51447	6.91084	7.32978	11.7976	12.5559	12.8502	11.6148	12.2046	7.387	9.23496	10.3955	9.45453	9.118	10.2259	11.6689	12.3162	13.6879	11.9747
YDR370C	DXO1	9.99782	10.3157	9.51437	9.94263	13.2971	14.3481	15.1317	14.259	9.20222	11.5443	4.99837	8.58163	7.31441	7.75159	6.63043	7.23214	36.2886	35.073	32.3382	31.3206	33.7551	21.8664	22.1809	23.978	23.6696	22.9237	35.7841	25.2899	29.8214	22.5823	28.3694	24.7722	28.1384	29.1181	32.1895	28.5545
YDR371W	CTS2	7.04928	7.67442	8.25259	7.65876	15.2508	15.3759	16.7426	15.7898	10.1266	8.81409	8.99615	9.31228	8.86741	9.78615	11.4218	10.0251	20.365	17.0025	15.2858	16.9582	17.4029	18.8221	17.8914	20.0745	21.8541	19.6605	18.6904	22.8323	22.4243	23.96	21.9767	18.8951	23.2562	27.5786	29.221	24.7377
YDR372C	VPS74	79.4496	81.0528	90.6799	83.7274	133.019	132.684	139.548	135.084	71.3559	76.5673	49.7969	65.9067	63.1902	77.1845	73.8878	71.4208	190.084	173.265	170.484	163.609	174.361	189.886	184.773	189.936	193.403	189.5	173.535	173.418	187.664	168.668	175.821	191.3	181.046	190.774	205.804	192.231
YDR373W	FRQ1	24.1546	23.4027	22.9646	23.5073	59.7358	50.9472	58.6989	56.4606	25.7785	29.2482	25.1041	26.7103	28.5218	42.6844	32.5986	34.6016	93.5537	85.7485	91.1	92.8762	90.8196	79.5588	85.2414	91.5169	82.7663	84.7708	103.899	101.259	105.094	101.278	102.882	97.9658	103.842	116.122	117.467	108.849
YDR374C	PHO92	1.39595	1.24773	1.26246	1.30205	6.06044	7.49802	6.87655	6.81167	0.477581	0.420274	0.738372	0.545409	1.73499	1.79461	2.30638	1.94533	0.347027	0.270665	0.091933	0.159408	0.217258	0.602056	1.1569	1.40912	1.17339	1.08537	0.652009	0.559582	0.769128	0.857952	0.709668	3.80204	3.31028	3.80745	3.45331	3.59327
YDR374W-A	WIP1	85.8957	85.6427	85.2895	85.6093	171.396	166.061	184.51	173.989	60.0575	48.7646	48.4424	52.4215	58.8514	81.6245	80.0225	73.4995	57.9572	49.7106	54.2687	46.8433	52.1949	156.008	156.514	172.899	165.08	162.625	56.6903	81.9595	91.9011	67.6633	74.5536	208.143	206.066	221.2	203.894	209.826
YDR375C	BCS1	42.125	42.3302	40.6862	41.7138	20.1402	20.6162	21.7893	20.8486	27.3521	27.1302	26.7543	27.0789	14.1861	13.6241	11.6584	13.1562	38.9527	36.1972	36.3701	36.0189	36.8847	21.6826	21.4781	22.5076	21.9382	21.9016	33.8249	37.3394	42.6934	39.3598	38.3044	24.1113	27.3504	28.4278	27.1393	26.7572
YDR376W	ARH1	23.7512	24.3941	24.8466	24.3306	35.1764	35.2729	38.6799	36.3764	23.2709	20.8577	24.847	22.9919	16.2275	18.96	16.9694	17.3856	37.1958	34.1926	33.3148	30.7101	33.8533	43.2865	40.99	44.7599	41.8422	42.7197	34.8609	44.0616	40.5422	41.242	40.1767	43.7271	46.4688	49.4216	50.2608	47.4696
YDR377W	ATP17	525.921	515.432	515.907	519.087	398.521	400.765	402.492	400.593	367.547	292.296	488.574	382.806	224.908	229.971	238.359	231.079	284.393	267.721	295.493	284.733	283.085	409.972	387.804	445.379	450.204	423.34	313.641	354.453	402.383	373.238	360.929	601.016	609.393	658.748	608.837	619.499
YDR378C	LSM6	104.752	106.907	89.585	100.415	170.318	146.097	167.451	161.289	80.794	78.0474	73.3739	77.4051	77.0778	80.9806	80.6595	79.5726	106.699	99.9152	115.177	98.376	105.042	170.081	171.746	159.039	156.195	164.265	112.577	104.823	125.413	106.954	112.442	186.983	162.557	171.441	160.437	170.355
YDR379C-A	SDH6	248.764	224.099	248.108	240.324	214.311	208.902	260.614	227.942	166.312	119.122	246.37	177.268	142.855	128.768	143.028	138.217	39.6839	30.6789	39.6841	44.5318	38.6447	266.348	270.574	280.642	347.363	291.232	44.3132	144.596	181.994	146.551	129.364	322.989	389.976	420.749	385.228	379.736
YDR379W	RGA2	16.2563	16.3982	16.5315	16.3953	24.3986	25.1657	26.4005	25.3216	12.1107	11.8979	10.29	11.4329	11.5159	12.5791	13.2045	12.4332	19.1209	18.6243	18.508	18.9842	18.8093	28.4323	27.9064	28.5149	29.9358	28.6974	20.4012	26.6222	22.4625	26.0696	23.8889	26.8793	33.6422	33.6276	37.2616	32.8527
YDR380W	ARO10	42.4826	48.0778	46.2062	45.5889	13.8756	14.9598	15.0315	14.6223	27.1512	18.3421	31.641	25.7114	6.70656	6.7548	6.16565	6.54234	13.4437	12.3216	12.024	12.9571	12.6866	9.58753	10.108	10.6791	9.87478	10.0624	9.27446	11.1311	14.1373	12.2921	11.7087	12.7906	11.7175	12.8636	14.9004	13.068
YDR381C-A	YDR381C-A	72.022	61.5509	62.8692	65.4807	38.3221	31.294	41.0498	36.8886	59.5571	49.5209	96.4361	68.5047	27.1875	35.7573	26.2695	29.7381	64.503	48.7632	56.2598	54.3065	55.9581	74.0833	80.5818	80.502	87.338	80.6263	76.1333	105.187	95.434	82.456	89.8026	107.061	106.67	118.937	114.963	111.908
YDR381W	YRA1	319.367	330.513	326.575	325.485	326.871	326.224	316.125	323.073	296.652	320.082	242.842	286.525	259.244	276.962	282.529	272.912	413.083	406.953	419.252	407.476	411.691	293.911	315.156	310.606	285.259	301.233	354.788	411.918	351.751	425.406	385.966	247.364	261.36	258.711	233.418	250.213
YDR382W	RPP2B	2680.15	2735.17	2594.4	2669.91	1232.77	1252.19	1168.95	1217.97	2010.37	2264.34	1056.31	1777.01	1208.62	1310.89	1136.6	1218.7	2443.78	2422.9	2580.68	2278.77	2431.53	798.492	787.02	778.559	738.822	775.723	2398.52	2104.48	2022.01	2206.27	2182.82	1248.91	897.763	827.651	898.427	968.188
YDR383C	NKP1	23.3285	21.5858	23.6144	22.8429	71.1397	67.2108	66.5823	68.3109	19.6279	21.3694	13.5873	18.1949	25.766	27.8358	24.1296	25.9105	32.7786	31.2734	32.8181	29.8175	31.6719	77.7204	76.3216	84.1062	82.3208	80.1172	26.3844	37.6719	34.8015	32.5175	32.8438	68.3121	76.5572	75.8212	76.7857	74.3691
YDR384C	ATO3	14.6983	16.2122	17.1362	16.0156	17.4273	18.7203	17.2875	17.8117	14.0023	14.9187	10.6571	13.1927	10.1721	10.0798	9.01818	9.75669	60.5154	69.1496	61.5709	61.2867	63.1307	21.3164	19.6266	21.6419	20.0647	20.6624	39.9613	17.4437	16.2215	17.9174	22.886	14.4728	16.6865	14.9583	16.98	15.7744
YDR385W	EFT2	735.893	777.625	739.631	751.05	487.653	512.833	456.428	485.638	522.389	637.054	279.679	479.707	366.943	377.723	353.113	365.926	1244.48	1328.37	1261.8	1217.4	1263.01	620.359	583.109	580.574	558.406	585.612	1048.94	871.611	834.88	881.535	909.241	568.739	600.159	534.914	554.674	564.621
YDR386W	MUS81	7.02993	6.63051	6.7576	6.80601	13.2925	14.0257	15.2288	14.1823	6.08429	6.16368	4.65221	5.63339	5.87926	6.56948	6.07255	6.17376	11.3688	11.0903	11.0422	12.05	11.3878	15.8855	13.3246	17.1966	17.5476	15.9886	10.228	12.9576	14.323	13.0586	12.6418	16.2741	16.4426	16.4801	18.7655	16.9906
YDR387C	YDR387C	46.4101	48.2778	49.865	48.1843	33.9315	34.5338	33.062	33.8424	23.6768	20.7688	26.4775	23.641	15.3443	15.5675	17.0043	15.972	30.0353	26.4428	26.1837	25.5913	27.0633	28.0457	28.2655	28.2319	28.0344	28.1444	19.9836	24.0636	24.2251	26.7316	23.751	23.3146	28.8004	32.4462	32.3271	29.2221
YDR388W	RVS167	284.347	290.788	301.699	292.278	261.297	274.62	264.386	266.768	205.977	193.791	216.158	205.309	172.201	153.8	170.31	165.437	216.623	211.187	194.572	196.526	204.727	265.238	268.917	272.586	277.678	271.105	171.242	231.172	224.265	221.741	212.105	203.015	227.879	232.319	243.162	226.594
YDR389W	SAC7	18.7206	20.315	20.5642	19.8666	17.5868	20.294	19.4313	19.104	14.7494	15.9538	7.17573	12.6263	12.4552	15.4335	10.6484	12.8457	41.392	42.276	38.3695	41.2161	40.8134	40.4002	45.0507	41.0771	42.6104	42.2846	39.5542	36.5044	35.1735	32.5071	35.9348	30.5648	37.7622	40.7198	41.0912	37.5345
YDR390C	UBA2	26.0339	28.8226	28.3673	27.7413	25.3971	26.9512	24.4271	25.5918	22.0422	25.637	17.8889	21.856	16.624	19.9107	17.5669	18.0339	68.0404	68.2733	59.8438	61.0782	64.3089	41.7317	37.9491	42.0503	42.6807	41.1029	62.0013	47.6675	50.0114	48.333	52.0033	36.3153	35.781	35.9461	43.2545	37.8242
YDR391C	YDR391C	117.517	119.464	120.76	119.247	220.517	220.42	226.175	222.371	89.8985	73.8429	119.228	94.3231	139.916	129.659	139.991	136.522	41.6899	38.2526	38.7966	42.5309	40.3175	199.534	224.168	201.075	220.446	211.306	66.5176	126.535	118.017	133.235	111.076	294.842	247.218	239.561	247.127	257.187
YDR392W	SPT3	27.7852	27.6387	26.2965	27.2401	43.9397	42.8441	45.6846	44.1561	21.6672	22.2483	19.3951	21.1035	23.5357	26.2772	26.2772	25.3634	43.9058	44.5267	42.5619	39.967	42.7403	54.249	58.9086	54.3059	56.82	56.0709	38.5871	47.9008	40.5424	43.1162	42.5366	48.2221	57.239	57.6807	60.9884	56.0326
YDR393W	SHE9	11.198	10.6471	11.9407	11.2619	18.4593	18.7203	20.5763	19.252	10.4636	9.89422	11.8648	10.7409	7.79151	10.3133	8.12465	8.74315	22.5425	21.4381	19.2237	19.1025	20.5767	29.8955	29.9737	29.6733	32.439	30.4954	21.1022	22.2783	27.7758	23.3026	23.6147	35.3255	36.3805	35.3021	39.6781	36.6716
YDR394W	RPT3	172.225	183.428	185.078	180.244	301.717	312.414	309.592	307.908	130.124	137.239	131.676	133.013	152.731	159.021	156.34	156.031	223.403	228.848	215.178	210.723	219.538	304.632	299.408	305.974	312.381	305.599	178.869	220.865	236.95	218.801	213.871	263.484	261.429	259.294	272.743	264.238
YDR395W	SXM1	13.4928	15.1386	15.2269	14.6194	23.9396	24.0748	22.9675	23.6606	17.5444	23.826	6.95324	16.1079	15.2456	17.2387	16.3278	16.2707	78.2532	83.0505	71.7022	71.3238	76.0824	38.5532	39.3728	41.2083	38.4028	39.3843	75.255	43.7684	48.6229	42.6259	52.568	31.7627	29.7324	29.5253	34.1908	31.3028
YDR397C	NCB2	133.581	126.128	117.322	125.677	129.068	117.651	116.094	120.938	83.7128	85.6467	68.3701	79.2432	52.6579	60.9361	52.9732	55.5224	125.601	124.086	130.316	122.096	125.525	178.626	172.788	180.838	180.437	178.172	123.151	121.536	128.338	122.719	123.936	150.127	149.991	150.37	138.221	147.177
YDR398W	UTP5	13.6297	16.9313	15.606	15.389	33.7183	36.1401	29.2211	33.0265	16.0672	29.0449	1.77479	15.629	15.6668	20.9844	11.4846	16.0453	133.687	138.793	121.956	109.203	125.91	107.557	108.126	110.488	116.719	110.722	135.192	40.5145	68.2656	41.0134	71.2464	71.4236	60.8298	59.3197	56.6729	62.0615
YDR399W	HPT1	141.358	160.726	135.318	145.801	74.3557	83.8268	78.8035	78.9953	194.944	269.986	21.3845	162.105	72.9056	88.2944	50.3226	70.5075	599.517	579.966	655.348	601.113	608.986	237.711	250.244	213.044	238.206	234.801	914.536	737.97	725.125	762.395	785.006	216.043	179.135	163.104	165.023	180.826
YDR400W	URH1	18.2238	19.21	19.6621	19.032	302.447	311.51	307.76	307.239	16.6024	18.6051	5.53169	13.5797	144.754	154.567	161.888	153.736	54.421	48.6771	47.705	49.3338	50.0342	313.969	329.217	319.859	298.22	315.316	34.2175	38.5102	43.5044	37.1035	38.3339	224.72	224.055	228.153	253.493	232.605
YDR402C	DIT2	1.41583	1.29959	1.80004	1.50515	3.5209	3.91129	4.19906	3.87708	2.39056	2.39695	3.02736	2.60496	2.72543	2.80379	2.70453	2.74458	2.05599	2.09969	1.86301	1.51122	1.88248	2.9223	3.2518	2.97133	3.07186	3.05432	1.96215	1.91585	1.95995	1.52615	1.84102	2.44895	3.99149	4.69433	4.14259	3.81934
YDR403W	DIT1	3.84636	3.69008	3.39737	3.6446	8.70397	9.27171	9.91845	9.29804	2.40812	2.16548	3.46479	2.67946	3.24815	3.52318	3.82518	3.53217	2.80107	2.92986	2.58375	2.93185	2.81163	8.29442	7.24711	8.09626	8.71744	8.08881	3.29123	2.85243	4.01594	3.67491	3.45863	8.98654	9.02867	8.49372	9.90662	9.10389
YDR404C	RPB7	98.6175	101.658	101.729	100.668	67.2599	65.49	67.2432	66.6644	78.8888	80.134	85.8822	81.635	41.3544	49.3926	43.0921	44.613	156.706	140.82	146.221	128.108	142.964	76.786	80.2629	79.4148	79.8236	79.0718	139.737	128.104	136.665	135.45	134.989	93.438	105.952	106.282	111.855	104.382
YDR405W	MRP20	189.033	188.404	177.323	184.92	103.071	109.89	101.831	104.931	126.198	111.353	131.051	122.867	83.5787	78.5159	60.9032	74.3326	119.682	116.292	120.011	121.832	119.454	121.896	119.569	125.544	119.042	121.513	108.451	120.165	133.171	119.818	120.401	129.091	140.581	130.638	128.405	132.179
YDR406W	PDR15	34.5639	32.9732	33.978	33.8384	15.9177	16.0009	15.7671	15.8952	15.6305	12.4109	22.9802	17.0072	9.91377	9.85786	9.68718	9.8196	11.5165	10.3487	9.33165	9.99337	10.2976	12.3876	13.6079	11.9579	12.1123	12.5164	5.47849	13.5614	8.90047	14.2994	10.5599	10.524	12.4683	13.0563	12.8353	12.221
YDR407C	TRS120	6.10869	6.30125	6.51177	6.30724	14.2849	14.792	14.4161	14.4977	5.65846	5.79533	4.13878	5.19752	7.47741	8.13877	7.6847	7.76696	18.4106	17.4968	15.2452	16.5483	16.9252	12.7421	13.2441	13.8498	13.2412	13.2693	14.6646	15.8348	17.1744	17.3814	16.2638	13.0026	15.3147	16.6095	19.8798	16.2017
YDR408C	ADE8	140.004	146.401	136.768	141.058	130.543	137.299	129.785	132.542	86.5342	105.327	58.149	83.3367	64.6226	66.3852	61.3843	64.1307	161.697	164.097	165.908	155.384	161.772	133.1	152.628	133.981	131.606	137.829	197.263	290.018	383.569	277.612	287.115	98.8169	106.411	97.4024	103.533	101.541
YDR409W	SIZ1	6.42815	6.16917	6.90329	6.5002	15.9019	15.4106	14.9555	15.4227	6.36404	6.28781	5.84118	6.16434	8.17318	7.8707	9.59456	8.54615	18.5471	20.6039	17.8446	18.5399	18.8839	17.6638	17.7187	15.5802	16.1957	16.7896	20.0074	19.9847	18.9256	19.5923	19.6275	13.3609	18.2227	17.9573	18.4607	17.0004
YDR410C	STE14	5.95529	6.13484	6.64865	6.24626	19.942	17.0544	18.2642	18.4202	7.01319	8.2105	4.10714	6.44361	8.50723	8.85316	8.75217	8.70419	17.1831	16.6541	15.6458	15.2837	16.1917	15.2029	13.8994	15.1742	13.6469	14.4809	14.362	12.4204	14.9249	14.1124	13.9549	17.7666	16.5369	17.8061	19.0943	17.801
YDR411C	DFM1	64.8428	61.6298	59.0437	61.8388	225.985	231.188	237.721	231.631	57.6811	53.938	66.5892	59.4028	140.872	146.954	150.27	146.032	73.7917	65.9482	66.4489	68.5022	68.6727	240.964	236.655	242.108	220.993	235.18	57.3599	87.3395	89.5061	87.262	80.3669	195.619	213.749	211.638	220.706	210.428
YDR412W	RRP17	33.9586	36.0333	38.1452	36.0457	61.521	66.4852	60.0539	62.6867	42.3971	50.5885	15.3047	36.0968	31.3708	39.4994	31.0791	33.9831	233.416	220.213	195.258	178.756	206.911	143.11	144.496	155.478	174.004	154.272	253.478	121.615	115.237	98.9633	147.323	134.327	121.504	120.365	131.919	127.029
YDR414C	ERD1	9.24964	9.71797	9.13033	9.36598	16.7927	17.035	19.3185	17.7154	10.8999	13.1166	6.14291	10.0531	9.12326	10.7825	10.2709	10.0589	34.9039	34.9446	32.7119	33.1395	33.925	22.8129	24.3718	24.5201	21.7231	23.357	34.3647	30.9195	33.6316	32.0223	32.7345	19.9837	26.1726	25.469	29.5583	25.2959
YDR415C	YDR415C	21.4421	21.4349	21.9422	21.6064	27.4754	27.3945	25.9093	26.9264	18.7245	20.3219	18.8794	19.3086	17.6407	17.2107	17.8186	17.5567	46.277	43.283	40.734	38.6365	42.2326	38.8696	39.6342	38.7782	41.3977	39.6699	40.3128	48.6078	46.7979	47.8182	45.8842	36.5364	37.855	40.6443	42.9062	39.4855
YDR416W	SYF1	6.46459	6.88808	6.99071	6.78113	13.1443	13.0035	12.4954	12.8811	6.02085	6.65495	3.95517	5.54366	6.34606	7.6199	6.27373	6.74656	19.9602	20.309	18.2519	18.0223	19.1359	17.1005	15.6807	16.7318	17.7659	16.8197	18.2027	16.0492	17.2416	15.0657	16.6398	14.574	14.2404	15.4356	15.8403	15.0226
YDR418W	RPL12B	1365.18	1388.6	1320.67	1358.15	611.333	620.007	586.223	605.854	948.086	1123.04	558.847	876.658	622.017	712.026	604.113	646.052	2338.96	2406.14	2504.63	2480.15	2432.47	761.623	759.964	725.179	757.058	750.956	2412.61	2193.87	1984.51	2132.88	2180.97	1009.49	811.518	729.894	771.574	830.619
YDR419W	RAD30	6.58512	7.66322	7.33375	7.19403	13.4988	13.7286	13.3098	13.5124	5.4415	6.16368	5.04682	5.55067	6.7617	7.45443	6.9577	7.05794	19.4881	19.1478	18.0396	17.6172	18.5732	22.5916	24.7645	23.715	23.5481	23.6548	18.362	19.0792	19.2847	16.5427	18.3172	19.9622	22.2963	23.5956	24.9291	22.6958
YDR420W	HKR1	9.22226	10.2084	10.9436	10.1248	7.09927	7.34568	6.49428	6.97974	10.1981	10.4656	7.37103	9.34491	5.09398	5.21756	4.46091	4.92415	22.9746	24.5398	21.2394	20.5312	22.3212	9.77082	9.68594	10.0819	9.86305	9.85043	25.6634	19.3166	22.1231	18.8621	21.4913	8.17895	15.5237	17.1194	15.1006	13.9807
[truncated: 4,585 more rows]
